# Supplementary material for: Coincidence detection and bi-directional transmembrane signaling control a bacterial second messenger receptor
Source: eLife. 2016 Dec 21;5:e21848. doi: 10.7554/eLife.21848 (PMC5231407; doi:10.7554/eLife.21848)
Supplement: Figure 4—source data 2. — The zip archive contains buffer-subtracted scattering raw data (folder ‘raw_data’, extension ‘.dat’) and GNOM files (folder ‘gnom_output’, extension ‘.out’) that contain original data, real space distance distribution functions, and associated statistics. The folder ‘damfilt_pdb’ contains the final files (extension ‘.pdb’) of the envelope modeling. DOI: http://dx.doi.org/10.7554/eLife.21848.011 [file elife-21848-fig4-data2.zip]

Archive with 36 entries (27 files):
- Figure4_SourceData1_LapDfull_R/
- Figure4_SourceData1_LapDfull_R/.DS_Store
- __MACOSX/
- __MACOSX/Figure4_SourceData1_LapDfull_R/
- __MACOSX/Figure4_SourceData1_LapDfull_R/._.DS_Store
- Figure4_SourceData1_LapDfull_R/damfilt_pdb/
- Figure4_SourceData1_LapDfull_R/damfilt_pdb/damfilt_LapD_cdG.pdb
- __MACOSX/Figure4_SourceData1_LapDfull_R/damfilt_pdb/
- __MACOSX/Figure4_SourceData1_LapDfull_R/damfilt_pdb/._damfilt_LapD_cdG.pdb
- Figure4_SourceData1_LapDfull_R/damfilt_pdb/damfilt_LapD_LapG_cdG.pdb
- __MACOSX/Figure4_SourceData1_LapDfull_R/damfilt_pdb/._damfilt_LapD_LapG_cdG.pdb
- Figure4_SourceData1_LapDfull_R/damfilt_pdb/damfilt_LapD_trapped.pdb
- __MACOSX/Figure4_SourceData1_LapDfull_R/damfilt_pdb/._damfilt_LapD_trapped.pdb
- Figure4_SourceData1_LapDfull_R/damfilt_pdb/damfilt_LapDapo.pdb
- __MACOSX/Figure4_SourceData1_LapDfull_R/damfilt_pdb/._damfilt_LapDapo.pdb
- Figure4_SourceData1_LapDfull_R/gnom_output/
- Figure4_SourceData1_LapDfull_R/gnom_output/Crosslinked_apo_LapD.out
- __MACOSX/Figure4_SourceData1_LapDfull_R/gnom_output/
- __MACOSX/Figure4_SourceData1_LapDfull_R/gnom_output/._Crosslinked_apo_LapD.out
- Figure4_SourceData1_LapDfull_R/gnom_output/LapD_cdG.out
- __MACOSX/Figure4_SourceData1_LapDfull_R/gnom_output/._LapD_cdG.out
- Figure4_SourceData1_LapDfull_R/gnom_output/LapD_cdG_LapG.out
- __MACOSX/Figure4_SourceData1_LapDfull_R/gnom_output/._LapD_cdG_LapG.out
- Figure4_SourceData1_LapDfull_R/gnom_output/Native_apo_LapD.out
- __MACOSX/Figure4_SourceData1_LapDfull_R/gnom_output/._Native_apo_LapD.out
- Figure4_SourceData1_LapDfull_R/raw_data/
- Figure4_SourceData1_LapDfull_R/raw_data/Crosslinked_apo_LapD.dat
- __MACOSX/Figure4_SourceData1_LapDfull_R/raw_data/
- __MACOSX/Figure4_SourceData1_LapDfull_R/raw_data/._Crosslinked_apo_LapD.dat
- Figure4_SourceData1_LapDfull_R/raw_data/LapD_cdG.dat
- __MACOSX/Figure4_SourceData1_LapDfull_R/raw_data/._LapD_cdG.dat
- Figure4_SourceData1_LapDfull_R/raw_data/LapD_cdG_LapG.dat
- __MACOSX/Figure4_SourceData1_LapDfull_R/raw_data/._LapD_cdG_LapG.dat
- Figure4_SourceData1_LapDfull_R/raw_data/Native_apo_LapD.dat
- __MACOSX/Figure4_SourceData1_LapDfull_R/raw_data/._Native_apo_LapD.dat
- __MACOSX/._Figure4_SourceData1_LapDfull_R
