# Supplementary material for: Coincidence detection and bi-directional transmembrane signaling control a bacterial second messenger receptor
Source: eLife. 2016 Dec 21;5:e21848. doi: 10.7554/eLife.21848 (PMC5231407; doi:10.7554/eLife.21848)
Supplement: Figure 4—source data 2. — The zip archive contains buffer-subtracted scattering raw data (folder ‘raw_data’, extension ‘.dat’) and GNOM files (folder ‘gnom_output’, extension ‘.out’) that contain original data, real space distance distribution functions, and associated statistics. The folder ‘damfilt_pdb’ contains the final files (extension ‘.pdb’) of the envelope modeling. DOI: http://dx.doi.org/10.7554/eLife.21848.011 [file elife-21848-fig4-data2.zip › Figure4_SourceData1_LapDfull_R/damfilt_pdb/damfilt_LapD_LapG_cdG.pdb]

REMARK 265
REMARK 265 EXPERIMENT TYPE: THEORETICAL MODELLING
REMARK 265
REMARK 265 METHOD USED TO DETERMINE THE STRUCTURE:
REMARK 265                FILTERING OF AVERAGED AB INITIO MODELS
REMARK 265
REMARK 265 SOFTWARE USED    : DAMFILT 5.0 (r6669)
REMARK 265 SOFTWARE AUTHORS : EMBL Hamburg
REMARK 265
REMARK 265 EXPERIMENTAL DETAILS :
REMARK 265  Input file name          : damaver.pdb
REMARK 265  Number of atoms          :     1764
REMARK 265  Atomic Radius            :        7.500
REMARK 265  Excluded volume per atom :     2388.035
REMARK 265  Average excluded volume  :  1002130.000
REMARK 265  Cut off volume           :  1002130.000
REMARK 265  Contact threshold        :        5
REMARK 265  Filtered number of atoms :      421
REMARK 265  Filtered volume          :  1005362.717
REMARK 265
ATOM      1  CA  ASP    1        0.000   0.000 -10.607  7.47 20.00 9 2 201
ATOM      2  CA  ASP    1       -7.500   7.500   0.000  7.34 20.00 9 2 201
ATOM      3  CA  ASP    1        7.500  -7.500   0.000  7.34 20.00 9 2 201
ATOM      4  CA  ASP    1        7.500   7.500   0.000  7.30 20.00 9 2 201
ATOM      5  CA  ASP    1       -7.500  -7.500   0.000  7.30 20.00 9 2 201
ATOM      6  CA  ASP    1        0.000 -15.000  10.607  7.16 20.0010 2 201
ATOM      7  CA  ASP    1        0.000  15.000  10.607  7.16 20.0010 2 201
ATOM      8  CA  ASP    1        0.000  15.000 -10.607  7.04 20.00 9 2 201
ATOM      9  CA  ASP    1        0.000 -15.000 -10.607  7.04 20.00 9 2 201
ATOM     10  CA  ASP    2        7.500  -7.500 -21.213  7.00 20.0010 2 201
ATOM     11  CA  ASP    2       -7.500   7.500 -21.213  7.00 20.0010 2 201
ATOM     12  CA  ASP    2       -7.500  22.500   0.000  6.94 20.00 9 2 201
ATOM     13  CA  ASP    2        7.500 -22.500   0.000  6.94 20.00 9 2 201
ATOM     14  CA  ASP    2       15.000 -15.000 -10.607  6.90 20.0010 2 201
ATOM     15  CA  ASP    2      -15.000  15.000 -10.607  6.90 20.0010 2 201
ATOM     16  CA  ASP    2        7.500 -37.500   0.000  6.80 20.00 9 2 201
ATOM     17  CA  ASP    2       -7.500  37.500   0.000  6.80 20.00 9 2 201
ATOM     18  CA  ASP    2        0.000 -30.000  10.607  6.79 20.0011 2 201
ATOM     19  CA  ASP    2        0.000  30.000  10.607  6.79 20.0011 2 201
ATOM     20  CA  ASP    3      -15.000  30.000  10.607  6.74 20.00 9 2 201
ATOM     21  CA  ASP    3       15.000 -30.000  10.607  6.74 20.00 9 2 201
ATOM     22  CA  ASP    3        7.500  22.500   0.000  6.71 20.00 9 2 201
ATOM     23  CA  ASP    3       -7.500 -22.500   0.000  6.71 20.00 9 2 201
ATOM     24  CA  ASP    3      -30.000  30.000 -10.607  6.68 20.0010 2 201
ATOM     25  CA  ASP    3       30.000 -30.000 -10.607  6.68 20.0010 2 201
ATOM     26  CA  ASP    3        7.500 -37.500  21.213  6.66 20.00 9 2 201
ATOM     27  CA  ASP    3       -7.500  37.500  21.213  6.66 20.00 9 2 201
ATOM     28  CA  ASP    3       15.000 -30.000 -10.607  6.64 20.0010 2 201
ATOM     29  CA  ASP    3      -15.000  30.000 -10.607  6.64 20.0010 2 201
ATOM     30  CA  ASP    4        0.000   0.000  10.607  6.64 20.00 9 2 201
ATOM     31  CA  ASP    4       22.500 -22.500 -21.213  6.63 20.00 9 2 201
ATOM     32  CA  ASP    4      -22.500  22.500 -21.213  6.63 20.00 9 2 201
ATOM     33  CA  ASP    4      -22.500  37.500 -21.213  6.59 20.00 9 2 201
ATOM     34  CA  ASP    4       22.500 -37.500 -21.213  6.59 20.00 9 2 201
ATOM     35  CA  ASP    4        7.500 -22.500  21.213  6.55 20.00 9 2 201
ATOM     36  CA  ASP    4       -7.500  22.500  21.213  6.55 20.00 9 2 201
ATOM     37  CA  ASP    4       22.500 -37.500   0.000  6.55 20.0010 2 201
ATOM     38  CA  ASP    4      -22.500  37.500   0.000  6.55 20.0010 2 201
ATOM     39  CA  ASP    4      -30.000  30.000 -31.820  6.51 20.0010 2 201
ATOM     40  CA  ASP    5       30.000 -30.000 -31.820  6.51 20.0010 2 201
ATOM     41  CA  ASP    5        0.000 -45.000  10.607  6.43 20.0010 2 201
ATOM     42  CA  ASP    5        0.000  45.000  10.607  6.43 20.0010 2 201
ATOM     43  CA  ASP    5      -30.000  45.000 -10.607  6.40 20.00 8 2 201
ATOM     44  CA  ASP    5       30.000 -45.000 -10.607  6.40 20.00 8 2 201
ATOM     45  CA  ASP    5       15.000 -60.000 -10.607  6.39 20.0010 2 201
ATOM     46  CA  ASP    5      -15.000  60.000 -10.607  6.39 20.0010 2 201
ATOM     47  CA  ASP    5       15.000 -45.000  10.607  6.36 20.0010 2 201
ATOM     48  CA  ASP    5      -15.000  45.000  10.607  6.36 20.0010 2 201
ATOM     49  CA  ASP    5      -45.000  45.000 -31.820  6.36 20.0010 2 201
ATOM     50  CA  ASP    6       45.000 -45.000 -31.820  6.36 20.0010 2 201
ATOM     51  CA  ASP    6        0.000  45.000  31.820  6.35 20.0010 2 201
ATOM     52  CA  ASP    6        0.000 -45.000  31.820  6.35 20.0010 2 201
ATOM     53  CA  ASP    6      -30.000  45.000 -31.820  6.33 20.00 9 2 201
ATOM     54  CA  ASP    6       30.000 -45.000 -31.820  6.33 20.00 9 2 201
ATOM     55  CA  ASP    6       -7.500 -37.500  21.213  6.33 20.00 9 2 201
ATOM     56  CA  ASP    6        7.500  37.500  21.213  6.33 20.00 9 2 201
ATOM     57  CA  ASP    6      -22.500  52.500   0.000  6.32 20.0010 2 201
ATOM     58  CA  ASP    6       22.500 -52.500   0.000  6.32 20.0010 2 201
ATOM     59  CA  ASP    6       22.500 -22.500   0.000  6.32 20.00 9 2 201
ATOM     60  CA  ASP    7      -22.500  22.500   0.000  6.32 20.00 9 2 201
ATOM     61  CA  ASP    7       -7.500  52.500   0.000  6.31 20.00 9 2 201
ATOM     62  CA  ASP    7        7.500 -52.500   0.000  6.31 20.00 9 2 201
ATOM     63  CA  ASP    7      -15.000  30.000 -31.820  6.28 20.0011 2 201
ATOM     64  CA  ASP    7       15.000 -30.000 -31.820  6.28 20.0011 2 201
ATOM     65  CA  ASP    7       15.000  15.000  10.607  6.27 20.00 8 2 201
ATOM     66  CA  ASP    7      -15.000 -15.000  10.607  6.27 20.00 8 2 201
ATOM     67  CA  ASP    7        0.000 -30.000 -10.607  6.26 20.00 9 2 201
ATOM     68  CA  ASP    7        0.000  30.000 -10.607  6.26 20.00 9 2 201
ATOM     69  CA  ASP    7       37.500 -37.500 -21.213  6.26 20.00 9 2 201
ATOM     70  CA  ASP    8      -37.500  37.500 -21.213  6.26 20.00 9 2 201
ATOM     71  CA  ASP    8        7.500  22.500  21.213  6.26 20.00 9 2 201
ATOM     72  CA  ASP    8       -7.500 -22.500  21.213  6.26 20.00 9 2 201
ATOM     73  CA  ASP    8       22.500 -52.500 -21.213  6.23 20.0010 2 201
ATOM     74  CA  ASP    8      -22.500  52.500 -21.213  6.23 20.0010 2 201
ATOM     75  CA  ASP    8      -15.000  45.000 -10.607  6.22 20.00 9 2 201
ATOM     76  CA  ASP    8       15.000 -45.000 -10.607  6.22 20.00 9 2 201
ATOM     77  CA  ASP    8       37.500 -52.500 -21.213  6.21 20.0011 2 201
ATOM     78  CA  ASP    8      -37.500  52.500 -21.213  6.21 20.0011 2 201
ATOM     79  CA  ASP    8        0.000 -30.000  31.820  6.18 20.0010 2 201
ATOM     80  CA  ASP    9        0.000  30.000  31.820  6.18 20.0010 2 201
ATOM     81  CA  ASP    9      -30.000  60.000 -10.607  6.13 20.00 9 2 201
ATOM     82  CA  ASP    9       30.000 -60.000 -10.607  6.13 20.00 9 2 201
ATOM     83  CA  ASP    9      -45.000  45.000 -10.607  6.12 20.0010 2 201
ATOM     84  CA  ASP    9       45.000 -45.000 -10.607  6.12 20.0010 2 201
ATOM     85  CA  ASP    9       15.000 -15.000  10.607  6.11 20.00 7 2 201
ATOM     86  CA  ASP    9      -15.000  15.000  10.607  6.11 20.00 7 2 201
ATOM     87  CA  ASP    9        0.000 -45.000 -10.607  6.09 20.00 9 2 201
ATOM     88  CA  ASP    9        0.000  45.000 -10.607  6.09 20.00 9 2 201
ATOM     89  CA  ASP    9       37.500 -37.500   0.000  6.08 20.00 8 2 201
ATOM     90  CA  ASP   10      -37.500  37.500   0.000  6.08 20.00 8 2 201
ATOM     91  CA  ASP   10       15.000 -45.000  31.820  6.05 20.00 9 2 201
ATOM     92  CA  ASP   10      -15.000  45.000  31.820  6.05 20.00 9 2 201
ATOM     93  CA  ASP   10       37.500 -67.500 -21.213  6.04 20.00 9 2 201
ATOM     94  CA  ASP   10      -37.500  67.500 -21.213  6.04 20.00 9 2 201
ATOM     95  CA  ASP   10       15.000 -60.000  10.607  6.03 20.00 9 2 201
ATOM     96  CA  ASP   10      -15.000  60.000  10.607  6.03 20.00 9 2 201
ATOM     97  CA  ASP   10        7.500   7.500  21.213  6.00 20.00 7 2 201
ATOM     98  CA  ASP   10       -7.500  -7.500  21.213  6.00 20.00 7 2 201
ATOM     99  CA  ASP   10        7.500 -52.500  21.213  6.00 20.00 8 2 201
ATOM    100  CA  ASP   11       -7.500  52.500  21.213  6.00 20.00 8 2 201
ATOM    101  CA  ASP   11       30.000 -15.000 -10.607  6.00 20.00 8 2 201
ATOM    102  CA  ASP   11      -30.000  15.000 -10.607  6.00 20.00 8 2 201
ATOM    103  CA  ASP   11       -7.500  67.500   0.000  5.98 20.00 9 2 201
ATOM    104  CA  ASP   11        7.500 -67.500   0.000  5.98 20.00 9 2 201
ATOM    105  CA  ASP   11       22.500 -37.500 -42.426  5.97 20.00 9 2 201
ATOM    106  CA  ASP   11      -22.500  37.500 -42.426  5.97 20.00 9 2 201
ATOM    107  CA  ASP   11        7.500  -7.500  21.213  5.96 20.00 7 2 201
ATOM    108  CA  ASP   11       -7.500   7.500  21.213  5.96 20.00 7 2 201
ATOM    109  CA  ASP   11      -30.000  45.000  10.607  5.95 20.00 9 2 201
ATOM    110  CA  ASP   12       30.000 -45.000  10.607  5.95 20.00 9 2 201
ATOM    111  CA  ASP   12      -22.500   7.500   0.000  5.95 20.00 7 2 201
ATOM    112  CA  ASP   12       22.500  -7.500   0.000  5.95 20.00 7 2 201
ATOM    113  CA  ASP   12      -37.500  52.500   0.000  5.90 20.00 7 2 201
ATOM    114  CA  ASP   12       37.500 -52.500   0.000  5.90 20.00 7 2 201
ATOM    115  CA  ASP   12      -15.000  30.000  31.820  5.88 20.00 7 2 201
ATOM    116  CA  ASP   12       15.000 -30.000  31.820  5.88 20.00 7 2 201
ATOM    117  CA  ASP   12       15.000  30.000  10.607  5.88 20.00 8 2 201
ATOM    118  CA  ASP   12      -15.000 -30.000  10.607  5.88 20.00 8 2 201
ATOM    119  CA  ASP   12        7.500 -37.500 -21.213  5.87 20.00 8 2 201
ATOM    120  CA  ASP   13       -7.500  37.500 -21.213  5.87 20.00 8 2 201
ATOM    121  CA  ASP   13       37.500 -22.500   0.000  5.85 20.00 9 2 201
ATOM    122  CA  ASP   13      -37.500  22.500   0.000  5.85 20.00 9 2 201
ATOM    123  CA  ASP   13       45.000 -60.000 -10.607  5.84 20.00 8 2 201
ATOM    124  CA  ASP   13      -45.000  60.000 -10.607  5.84 20.00 8 2 201
ATOM    125  CA  ASP   13      -37.500  52.500 -42.426  5.81 20.0010 2 201
ATOM    126  CA  ASP   13       37.500 -52.500 -42.426  5.81 20.0010 2 201
ATOM    127  CA  ASP   13      -37.500  37.500 -42.426  5.77 20.00 7 2 201
ATOM    128  CA  ASP   13       37.500 -37.500 -42.426  5.77 20.00 7 2 201
ATOM    129  CA  ASP   13      -37.500  67.500   0.000  5.65 20.00 8 2 201
ATOM    130  CA  ASP   14       37.500 -67.500   0.000  5.65 20.00 8 2 201
ATOM    131  CA  ASP   14        7.500  37.500   0.000  5.63 20.00 8 2 201
ATOM    132  CA  ASP   14       -7.500 -37.500   0.000  5.63 20.00 8 2 201
ATOM    133  CA  ASP   14      -22.500  52.500  21.213  5.63 20.00 8 2 201
ATOM    134  CA  ASP   14       22.500 -52.500  21.213  5.63 20.00 8 2 201
ATOM    135  CA  ASP   14        0.000 -60.000  10.607  5.63 20.00 9 2 201
ATOM    136  CA  ASP   14        0.000  60.000  10.607  5.63 20.00 9 2 201
ATOM    137  CA  ASP   14        0.000 -60.000 -10.607  5.56 20.00 9 2 201
ATOM    138  CA  ASP   14        0.000  60.000 -10.607  5.56 20.00 9 2 201
ATOM    139  CA  ASP   14       22.500 -67.500   0.000  5.54 20.00 8 2 201
ATOM    140  CA  ASP   15      -22.500  67.500   0.000  5.54 20.00 8 2 201
ATOM    141  CA  ASP   15       30.000 -30.000  10.607  5.53 20.00 8 2 201
ATOM    142  CA  ASP   15      -30.000  30.000  10.607  5.53 20.00 8 2 201
ATOM    143  CA  ASP   15       45.000 -60.000 -31.820  5.51 20.00 8 2 201
ATOM    144  CA  ASP   15      -45.000  60.000 -31.820  5.51 20.00 8 2 201
ATOM    145  CA  ASP   15        7.500 -67.500  21.213  5.49 20.00 8 2 201
ATOM    146  CA  ASP   15       -7.500  67.500  21.213  5.49 20.00 8 2 201
ATOM    147  CA  ASP   15       15.000   0.000 -10.607  5.49 20.00 7 2 201
ATOM    148  CA  ASP   15      -15.000   0.000 -10.607  5.49 20.00 7 2 201
ATOM    149  CA  ASP   15       30.000 -60.000  10.607  5.47 20.00 7 2 201
ATOM    150  CA  ASP   16      -30.000  60.000  10.607  5.47 20.00 7 2 201
ATOM    151  CA  ASP   16       -7.500  22.500 -21.213  5.46 20.00 7 2 201
ATOM    152  CA  ASP   16        7.500 -22.500 -21.213  5.46 20.00 7 2 201
ATOM    153  CA  ASP   16        7.500 -52.500  42.426  5.43 20.00 7 2 201
ATOM    154  CA  ASP   16       -7.500  52.500  42.426  5.43 20.00 7 2 201
ATOM    155  CA  ASP   16       -7.500  37.500  42.426  5.35 20.00 8 2 201
ATOM    156  CA  ASP   16        7.500 -37.500  42.426  5.35 20.00 8 2 201
ATOM    157  CA  ASP   16        7.500 -52.500 -21.213  5.32 20.00 8 2 201
ATOM    158  CA  ASP   16       -7.500  52.500 -21.213  5.32 20.00 8 2 201
ATOM    159  CA  ASP   16      -15.000  60.000  31.820  5.22 20.00 7 2 201
ATOM    160  CA  ASP   17       15.000 -60.000  31.820  5.22 20.00 7 2 201
ATOM    161  CA  ASP   17       45.000 -75.000 -10.607  5.18 20.00 9 2 201
ATOM    162  CA  ASP   17      -45.000  75.000 -10.607  5.18 20.00 9 2 201
ATOM    163  CA  ASP   17        0.000  60.000  31.820  5.14 20.00 7 2 201
ATOM    164  CA  ASP   17        0.000 -60.000  31.820  5.14 20.00 7 2 201
ATOM    165  CA  ASP   17      -30.000  15.000  10.607  5.13 20.00 7 2 201
ATOM    166  CA  ASP   17       30.000 -15.000  10.607  5.13 20.00 7 2 201
ATOM    167  CA  ASP   17      -30.000  75.000 -10.607  5.11 20.00 8 2 201
ATOM    168  CA  ASP   17       30.000 -75.000 -10.607  5.11 20.00 8 2 201
ATOM    169  CA  ASP   17       15.000 -45.000 -31.820  5.09 20.00 7 2 201
ATOM    170  CA  ASP   18      -15.000  45.000 -31.820  5.09 20.00 7 2 201
ATOM    171  CA  ASP   18        0.000   0.000 -74.246  5.00 20.00 7 2 201
ATOM    172  CA  ASP   18      -15.000   0.000  10.607  4.99 20.00 7 2 201
ATOM    173  CA  ASP   18       15.000   0.000  10.607  4.99 20.00 7 2 201
ATOM    174  CA  ASP   18      -22.500  52.500 -42.426  4.96 20.00 9 2 201
ATOM    175  CA  ASP   18       22.500 -52.500 -42.426  4.96 20.00 9 2 201
ATOM    176  CA  ASP   18       -7.500 -52.500  21.213  4.95 20.00 6 2 201
ATOM    177  CA  ASP   18        7.500  52.500  21.213  4.95 20.00 6 2 201
ATOM    178  CA  ASP   18      -45.000  75.000 -31.820  4.85 20.00 8 2 201
ATOM    179  CA  ASP   18       45.000 -75.000 -31.820  4.85 20.00 8 2 201
ATOM    180  CA  ASP   19        0.000  75.000  10.607  4.84 20.00 9 2 201
ATOM    181  CA  ASP   19        0.000 -75.000  10.607  4.84 20.00 9 2 201
ATOM    182  CA  ASP   19       22.500 -67.500 -21.213  4.81 20.00 8 2 201
ATOM    183  CA  ASP   19      -22.500  67.500 -21.213  4.81 20.00 8 2 201
ATOM    184  CA  ASP   19      -22.500  37.500  21.213  4.73 20.00 7 2 201
ATOM    185  CA  ASP   19       22.500 -37.500  21.213  4.73 20.00 7 2 201
ATOM    186  CA  ASP   19      -30.000  60.000 -31.820  4.72 20.00 7 2 201
ATOM    187  CA  ASP   19       30.000 -60.000 -31.820  4.72 20.00 7 2 201
ATOM    188  CA  ASP   19       37.500 -22.500 -21.213  4.61 20.00 7 2 201
ATOM    189  CA  ASP   19      -37.500  22.500 -21.213  4.61 20.00 7 2 201
ATOM    190  CA  ASP   20      -15.000  75.000  10.607  4.61 20.00 6 2 201
ATOM    191  CA  ASP   20       15.000 -75.000  10.607  4.61 20.00 6 2 201
ATOM    192  CA  ASP   20      -52.500  67.500 -21.213  4.52 20.00 7 2 201
ATOM    193  CA  ASP   20       52.500 -67.500 -21.213  4.52 20.00 7 2 201
ATOM    194  CA  ASP   20       22.500 -22.500  21.213  4.51 20.00 7 2 201
ATOM    195  CA  ASP   20      -22.500  22.500  21.213  4.51 20.00 7 2 201
ATOM    196  CA  ASP   20        7.500  52.500   0.000  4.46 20.00 5 2 201
ATOM    197  CA  ASP   20       -7.500 -52.500   0.000  4.46 20.00 5 2 201
ATOM    198  CA  ASP   20       22.500 -52.500  42.426  4.43 20.00 5 2 201
ATOM    199  CA  ASP   20      -22.500  52.500  42.426  4.43 20.00 5 2 201
ATOM    200  CA  ASP   21       30.000 -45.000 -53.033  4.37 20.00 6 2 201
ATOM    201  CA  ASP   21      -30.000  45.000 -53.033  4.37 20.00 6 2 201
ATOM    202  CA  ASP   21      -22.500  37.500 -63.640  4.33 20.00 7 2 201
ATOM    203  CA  ASP   21       22.500 -37.500 -63.640  4.33 20.00 7 2 201
ATOM    204  CA  ASP   21        7.500  -7.500 -84.853  4.22 20.00 6 2 201
ATOM    205  CA  ASP   21       -7.500   7.500 -84.853  4.22 20.00 6 2 201
ATOM    206  CA  ASP   21       -7.500   7.500 -63.640  4.20 20.00 6 2 201
ATOM    207  CA  ASP   21        7.500  -7.500 -63.640  4.20 20.00 6 2 201
ATOM    208  CA  ASP   21      -15.000  45.000  53.033  4.09 20.00 6 2 201
ATOM    209  CA  ASP   21       15.000 -45.000  53.033  4.09 20.00 6 2 201
ATOM    210  CA  ASP   22       15.000 -60.000 -31.820  4.07 20.00 6 2 201
ATOM    211  CA  ASP   22      -15.000  60.000 -31.820  4.07 20.00 6 2 201
ATOM    212  CA  ASP   22      -37.500  67.500 -42.426  4.06 20.00 6 2 201
ATOM    213  CA  ASP   22       37.500 -67.500 -42.426  4.06 20.00 6 2 201
ATOM    214  CA  ASP   22       37.500 -82.500 -21.213  4.01 20.00 6 2 201
ATOM    215  CA  ASP   22      -37.500  82.500 -21.213  4.01 20.00 6 2 201
ATOM    216  CA  ASP   22      -15.000  15.000 -74.246  4.00 20.00 6 2 201
ATOM    217  CA  ASP   22       15.000 -15.000 -74.246  4.00 20.00 6 2 201
ATOM    218  CA  ASP   22      -15.000  60.000  53.033  4.00 20.00 6 2 201
ATOM    219  CA  ASP   22       15.000 -60.000  53.033  4.00 20.00 6 2 201
ATOM    220  CA  ASP   23        0.000 -15.000 -74.246  3.96 20.00 5 2 201
ATOM    221  CA  ASP   23        0.000  15.000 -74.246  3.96 20.00 5 2 201
ATOM    222  CA  ASP   23      -45.000  30.000 -10.607  3.92 20.00 5 2 201
ATOM    223  CA  ASP   23       45.000 -30.000 -10.607  3.92 20.00 5 2 201
ATOM    224  CA  ASP   23       30.000 -75.000 -31.820  3.92 20.00 6 2 201
ATOM    225  CA  ASP   23      -30.000  75.000 -31.820  3.92 20.00 6 2 201
ATOM    226  CA  ASP   23       15.000   0.000 -74.246  3.90 20.00 5 2 201
ATOM    227  CA  ASP   23      -15.000   0.000 -74.246  3.90 20.00 5 2 201
ATOM    228  CA  ASP   23       22.500   7.500   0.000  3.84 20.00 5 2 201
ATOM    229  CA  ASP   23      -22.500  -7.500   0.000  3.84 20.00 5 2 201
ATOM    230  CA  ASP   24        0.000 -15.000  31.820  3.81 20.00 5 2 201
ATOM    231  CA  ASP   24        0.000  15.000  31.820  3.81 20.00 5 2 201
ATOM    232  CA  ASP   24       22.500 -67.500  21.213  3.65 20.00 5 2 201
ATOM    233  CA  ASP   24      -22.500  67.500  21.213  3.65 20.00 5 2 201
ATOM    234  CA  ASP   24        7.500  67.500  21.213  3.65 20.00 5 2 201
ATOM    235  CA  ASP   24       -7.500 -67.500  21.213  3.65 20.00 5 2 201
ATOM    236  CA  ASP   24        7.500 -22.500 -84.853  3.60 20.00 6 2 201
ATOM    237  CA  ASP   24       -7.500  22.500 -84.853  3.60 20.00 6 2 201
ATOM    238  CA  ASP   24       45.000 -30.000 -31.820  3.58 20.00 5 2 201
ATOM    239  CA  ASP   24      -45.000  30.000 -31.820  3.58 20.00 5 2 201
ATOM    240  CA  ASP   25       15.000 -45.000  74.246  3.57 20.00 6 2 201
ATOM    241  CA  ASP   25      -15.000  45.000  74.246  3.57 20.00 6 2 201
ATOM    242  CA  ASP   25       52.500 -52.500 -21.213  3.57 20.00 3 2 201
ATOM    243  CA  ASP   25      -52.500  52.500 -21.213  3.57 20.00 3 2 201
ATOM    244  CA  ASP   25        7.500 -67.500  42.426  3.53 20.00 3 2 201
ATOM    245  CA  ASP   25       -7.500  67.500  42.426  3.53 20.00 3 2 201
ATOM    246  CA  ASP   25      -15.000  30.000 -74.246  3.51 20.00 6 2 201
ATOM    247  CA  ASP   25       15.000 -30.000 -74.246  3.51 20.00 6 2 201
ATOM    248  CA  ASP   25       -7.500 -67.500   0.000  3.46 20.00 5 2 201
ATOM    249  CA  ASP   25        7.500  67.500   0.000  3.46 20.00 5 2 201
ATOM    250  CA  ASP   26       52.500 -82.500 -21.213  3.43 20.00 5 2 201
ATOM    251  CA  ASP   26      -52.500  82.500 -21.213  3.43 20.00 5 2 201
ATOM    252  CA  ASP   26      -52.500  67.500 -42.426  3.41 20.00 5 2 201
ATOM    253  CA  ASP   26       52.500 -67.500 -42.426  3.41 20.00 5 2 201
ATOM    254  CA  ASP   26       22.500 -52.500  63.640  3.36 20.00 5 2 201
ATOM    255  CA  ASP   26      -22.500  52.500  63.640  3.36 20.00 5 2 201
ATOM    256  CA  ASP   26      -22.500  52.500  84.853  3.36 20.00 4 2 201
ATOM    257  CA  ASP   26       22.500 -52.500  84.853  3.36 20.00 4 2 201
ATOM    258  CA  ASP   26      -30.000  60.000  74.246  3.34 20.00 4 2 201
ATOM    259  CA  ASP   26       30.000 -60.000  74.246  3.34 20.00 4 2 201
ATOM    260  CA  ASP   27       37.500 -37.500  21.213  3.33 20.00 4 2 201
ATOM    261  CA  ASP   27      -37.500  37.500  21.213  3.33 20.00 4 2 201
ATOM    262  CA  ASP   27       30.000 -45.000  74.246  3.30 20.00 5 2 201
ATOM    263  CA  ASP   27      -30.000  45.000  74.246  3.30 20.00 5 2 201
ATOM    264  CA  ASP   27       22.500 -37.500  42.426  3.29 20.00 4 2 201
ATOM    265  CA  ASP   27      -22.500  37.500  42.426  3.29 20.00 4 2 201
ATOM    266  CA  ASP   27      -15.000 -15.000 -10.607  3.28 20.00 5 2 201
ATOM    267  CA  ASP   27       15.000  15.000 -10.607  3.28 20.00 5 2 201
ATOM    268  CA  ASP   27       -7.500 -52.500  42.426  3.27 20.00 2 2 201
ATOM    269  CA  ASP   27        7.500  52.500  42.426  3.27 20.00 2 2 201
ATOM    270  CA  ASP   28       60.000 -60.000 -31.820  3.23 20.00 6 2 201
ATOM    271  CA  ASP   28      -60.000  60.000 -31.820  3.23 20.00 6 2 201
ATOM    272  CA  ASP   28      -52.500  37.500 -21.213  3.21 20.00 4 2 201
ATOM    273  CA  ASP   28       52.500 -37.500 -21.213  3.21 20.00 4 2 201
ATOM    274  CA  ASP   28      -15.000  60.000  74.246  3.18 20.00 5 2 201
ATOM    275  CA  ASP   28       15.000 -60.000  74.246  3.18 20.00 5 2 201
ATOM    276  CA  ASP   28      -30.000  75.000  10.607  3.16 20.00 4 2 201
ATOM    277  CA  ASP   28       30.000 -75.000  10.607  3.16 20.00 4 2 201
ATOM    278  CA  ASP   28      -22.500  22.500 -84.853  3.16 20.00 5 2 201
ATOM    279  CA  ASP   28       22.500 -22.500 -84.853  3.16 20.00 5 2 201
ATOM    280  CA  ASP   29      -37.500  67.500  84.853  3.15 20.00 5 2 201
ATOM    281  CA  ASP   29       37.500 -67.500  84.853  3.15 20.00 5 2 201
ATOM    282  CA  ASP   29       45.000 -45.000  10.607  3.12 20.00 4 2 201
ATOM    283  CA  ASP   29      -45.000  45.000  10.607  3.12 20.00 4 2 201
ATOM    284  CA  ASP   29      -22.500   7.500 -21.213  3.07 20.00 5 2 201
ATOM    285  CA  ASP   29       22.500  -7.500 -21.213  3.07 20.00 5 2 201
ATOM    286  CA  ASP   29       45.000 -45.000 -53.033  3.04 20.00 4 2 201
ATOM    287  CA  ASP   29      -45.000  45.000 -53.033  3.04 20.00 4 2 201
ATOM    288  CA  ASP   29      -22.500  67.500  63.640  3.01 20.00 4 2 201
ATOM    289  CA  ASP   29       22.500 -67.500  63.640  3.01 20.00 4 2 201
ATOM    290  CA  ASP   30       30.000 -30.000 -74.246  2.98 20.00 5 2 201
ATOM    291  CA  ASP   30      -30.000  30.000 -74.246  2.98 20.00 5 2 201
ATOM    292  CA  ASP   30       22.500 -37.500 -84.853  2.97 20.00 4 2 201
ATOM    293  CA  ASP   30      -22.500  37.500 -84.853  2.97 20.00 4 2 201
ATOM    294  CA  ASP   30       22.500 -22.500 -42.426  2.92 20.00 4 2 201
ATOM    295  CA  ASP   30      -22.500  22.500 -42.426  2.92 20.00 4 2 201
ATOM    296  CA  ASP   30       30.000 -30.000 -53.033  2.91 20.00 5 2 201
ATOM    297  CA  ASP   30      -30.000  30.000 -53.033  2.91 20.00 5 2 201
ATOM    298  CA  ASP   30       52.500 -52.500   0.000  2.90 20.00 3 2 201
ATOM    299  CA  ASP   30      -52.500  52.500   0.000  2.90 20.00 3 2 201
ATOM    300  CA  ASP   31      -22.500  67.500 -42.426  2.90 20.00 4 2 201
ATOM    301  CA  ASP   31       22.500 -67.500 -42.426  2.90 20.00 4 2 201
ATOM    302  CA  ASP   31        0.000   0.000 -31.820  2.88 20.00 4 2 201
ATOM    303  CA  ASP   31        7.500 -52.500  63.640  2.86 20.00 4 2 201
ATOM    304  CA  ASP   31       -7.500  52.500  63.640  2.86 20.00 4 2 201
ATOM    305  CA  ASP   31       60.000 -75.000 -31.820  2.84 20.00 4 2 201
ATOM    306  CA  ASP   31      -60.000  75.000 -31.820  2.84 20.00 4 2 201
ATOM    307  CA  ASP   31        0.000  75.000  31.820  2.83 20.00 3 2 201
ATOM    308  CA  ASP   31        0.000 -75.000  31.820  2.83 20.00 3 2 201
ATOM    309  CA  ASP   31       15.000 -75.000 -10.607  2.83 20.00 3 2 201
ATOM    310  CA  ASP   32      -15.000  75.000 -10.607  2.83 20.00 3 2 201
ATOM    311  CA  ASP   32        7.500 -22.500 -63.640  2.81 20.00 4 2 201
ATOM    312  CA  ASP   32       -7.500  22.500 -63.640  2.81 20.00 4 2 201
ATOM    313  CA  ASP   32       15.000 -30.000 -53.033  2.80 20.00 5 2 201
ATOM    314  CA  ASP   32      -15.000  30.000 -53.033  2.80 20.00 5 2 201
ATOM    315  CA  ASP   32      -37.500  82.500 -42.426  2.79 20.00 3 2 201
ATOM    316  CA  ASP   32       37.500 -82.500 -42.426  2.79 20.00 3 2 201
ATOM    317  CA  ASP   32      -22.500  67.500  42.426  2.78 20.00 3 2 201
ATOM    318  CA  ASP   32       22.500 -67.500  42.426  2.78 20.00 3 2 201
ATOM    319  CA  ASP   32       22.500 -37.500  63.640  2.73 20.00 4 2 201
ATOM    320  CA  ASP   33      -22.500  37.500  63.640  2.73 20.00 4 2 201
ATOM    321  CA  ASP   33        7.500 -52.500  84.853  2.73 20.00 4 2 201
ATOM    322  CA  ASP   33       -7.500  52.500  84.853  2.73 20.00 4 2 201
ATOM    323  CA  ASP   33       60.000 -60.000 -10.607  2.72 20.00 3 2 201
ATOM    324  CA  ASP   33      -60.000  60.000 -10.607  2.72 20.00 3 2 201
ATOM    325  CA  ASP   33       15.000 -75.000  31.820  2.69 20.00 2 2 201
ATOM    326  CA  ASP   33      -15.000  75.000  31.820  2.69 20.00 2 2 201
ATOM    327  CA  ASP   33       -7.500  82.500  21.213  2.69 20.00 2 2 201
ATOM    328  CA  ASP   33        7.500 -82.500  21.213  2.69 20.00 2 2 201
ATOM    329  CA  ASP   33       30.000 -60.000 -53.033  2.67 20.00 3 2 201
ATOM    330  CA  ASP   34      -30.000  60.000 -53.033  2.67 20.00 3 2 201
ATOM    331  CA  ASP   34      -60.000  45.000 -10.607  2.64 20.00 3 2 201
ATOM    332  CA  ASP   34       60.000 -45.000 -10.607  2.64 20.00 3 2 201
ATOM    333  CA  ASP   34        0.000  45.000  53.033  2.63 20.00 3 2 201
ATOM    334  CA  ASP   34        0.000 -45.000  53.033  2.63 20.00 3 2 201
ATOM    335  CA  ASP   34       37.500 -52.500  84.853  2.60 20.00 4 2 201
ATOM    336  CA  ASP   34      -37.500  52.500  84.853  2.60 20.00 4 2 201
ATOM    337  CA  ASP   34      -37.500  52.500  63.640  2.59 20.00 4 2 201
ATOM    338  CA  ASP   34       37.500 -52.500  63.640  2.59 20.00 4 2 201
ATOM    339  CA  ASP   34       -7.500 -37.500  42.426  2.59 20.00 2 2 201
ATOM    340  CA  ASP   35        7.500  37.500  42.426  2.59 20.00 2 2 201
ATOM    341  CA  ASP   35      -30.000  60.000  53.033  2.58 20.00 4 2 201
ATOM    342  CA  ASP   35       30.000 -60.000  53.033  2.58 20.00 4 2 201
ATOM    343  CA  ASP   35      -22.500  82.500   0.000  2.53 20.00 2 2 201
ATOM    344  CA  ASP   35       22.500 -82.500   0.000  2.53 20.00 2 2 201
ATOM    345  CA  ASP   35        0.000  45.000 -31.820  2.53 20.00 4 2 201
ATOM    346  CA  ASP   35        0.000 -45.000 -31.820  2.53 20.00 4 2 201
ATOM    347  CA  ASP   35       45.000 -60.000 -53.033  2.52 20.00 3 2 201
ATOM    348  CA  ASP   35      -45.000  60.000 -53.033  2.52 20.00 3 2 201
ATOM    349  CA  ASP   35       15.000  45.000 -10.607  2.48 20.00 3 2 201
ATOM    350  CA  ASP   36      -15.000 -45.000 -10.607  2.48 20.00 3 2 201
ATOM    351  CA  ASP   36       30.000 -45.000  31.820  2.48 20.00 4 2 201
ATOM    352  CA  ASP   36      -30.000  45.000  31.820  2.48 20.00 4 2 201
ATOM    353  CA  ASP   36      -45.000  60.000  10.607  2.47 20.00 2 2 201
ATOM    354  CA  ASP   36       45.000 -60.000  10.607  2.47 20.00 2 2 201
ATOM    355  CA  ASP   36        0.000 -60.000  53.033  2.45 20.00 3 2 201
ATOM    356  CA  ASP   36        0.000  60.000  53.033  2.45 20.00 3 2 201
ATOM    357  CA  ASP   36      -52.500  52.500 -42.426  2.41 20.00 2 2 201
ATOM    358  CA  ASP   36       52.500 -52.500 -42.426  2.41 20.00 2 2 201
ATOM    359  CA  ASP   36      -22.500  67.500  84.853  2.41 20.00 4 2 201
ATOM    360  CA  ASP   37       22.500 -67.500  84.853  2.41 20.00 4 2 201
ATOM    361  CA  ASP   37      -22.500  22.500 -63.640  2.39 20.00 3 2 201
ATOM    362  CA  ASP   37       22.500 -22.500 -63.640  2.39 20.00 3 2 201
ATOM    363  CA  ASP   37       -7.500 -37.500 -21.213  2.39 20.00 4 2 201
ATOM    364  CA  ASP   37        7.500  37.500 -21.213  2.39 20.00 4 2 201
ATOM    365  CA  ASP   37        7.500 -37.500  63.640  2.39 20.00 4 2 201
ATOM    366  CA  ASP   37       -7.500  37.500  63.640  2.39 20.00 4 2 201
ATOM    367  CA  ASP   37       37.500 -82.500   0.000  2.38 20.00 3 2 201
ATOM    368  CA  ASP   37      -37.500  82.500   0.000  2.38 20.00 3 2 201
ATOM    369  CA  ASP   37       52.500 -67.500   0.000  2.36 20.00 3 2 201
ATOM    370  CA  ASP   38      -52.500  67.500   0.000  2.36 20.00 3 2 201
ATOM    371  CA  ASP   38        7.500 -67.500 -21.213  2.36 20.00 2 2 201
ATOM    372  CA  ASP   38       -7.500  67.500 -21.213  2.36 20.00 2 2 201
ATOM    373  CA  ASP   38      -52.500  82.500 -42.426  2.34 20.00 2 2 201
ATOM    374  CA  ASP   38       52.500 -82.500 -42.426  2.34 20.00 2 2 201
ATOM    375  CA  ASP   38       15.000  30.000 -10.607  2.28 20.00 3 2 201
ATOM    376  CA  ASP   38      -15.000 -30.000 -10.607  2.28 20.00 3 2 201
ATOM    377  CA  ASP   38       15.000 -15.000 -31.820  2.24 20.00 3 2 201
ATOM    378  CA  ASP   38      -15.000  15.000 -31.820  2.24 20.00 3 2 201
ATOM    379  CA  ASP   38      -30.000   0.000  10.607  2.23 20.00 3 2 201
ATOM    380  CA  ASP   39       30.000   0.000  10.607  2.23 20.00 3 2 201
ATOM    381  CA  ASP   39       45.000 -30.000  10.607  2.23 20.00 3 2 201
ATOM    382  CA  ASP   39      -45.000  30.000  10.607  2.23 20.00 3 2 201
ATOM    383  CA  ASP   39       15.000 -15.000  31.820  2.21 20.00 3 2 201
ATOM    384  CA  ASP   39      -15.000  15.000  31.820  2.21 20.00 3 2 201
ATOM    385  CA  ASP   39      -37.500  67.500  63.640  2.21 20.00 4 2 201
ATOM    386  CA  ASP   39       37.500 -67.500  63.640  2.21 20.00 4 2 201
ATOM    387  CA  ASP   39        0.000 -45.000  74.246  2.20 20.00 3 2 201
ATOM    388  CA  ASP   39        0.000  45.000  74.246  2.20 20.00 3 2 201
ATOM    389  CA  ASP   39        0.000   0.000  31.820  2.19 20.00 2 2 201
ATOM    390  CA  ASP   40        0.000 -15.000 -31.820  2.19 20.00 3 2 201
ATOM    391  CA  ASP   40        0.000  15.000 -31.820  2.19 20.00 3 2 201
ATOM    392  CA  ASP   40      -15.000 -45.000  10.607  2.13 20.00 3 2 201
ATOM    393  CA  ASP   40       15.000  45.000  10.607  2.13 20.00 3 2 201
ATOM    394  CA  ASP   40        7.500 -82.500   0.000  2.10 20.00 2 2 201
ATOM    395  CA  ASP   40       -7.500  82.500   0.000  2.10 20.00 2 2 201
ATOM    396  CA  ASP   40      -30.000  45.000  53.033  2.08 20.00 2 2 201
ATOM    397  CA  ASP   40       30.000 -45.000  53.033  2.08 20.00 2 2 201
ATOM    398  CA  ASP   40       52.500 -37.500   0.000  2.07 20.00 2 2 201
ATOM    399  CA  ASP   40      -52.500  37.500   0.000  2.07 20.00 2 2 201
ATOM    400  CA  ASP   41       15.000 -45.000 -74.246  1.99 20.00 3 2 201
ATOM    401  CA  ASP   41      -15.000  45.000 -74.246  1.99 20.00 3 2 201
ATOM    402  CA  ASP   41        7.500  52.500 -21.213  1.99 20.00 2 2 201
ATOM    403  CA  ASP   41       -7.500 -52.500 -21.213  1.99 20.00 2 2 201
ATOM    404  CA  ASP   41       15.000 -15.000 -53.033  1.95 20.00 3 2 201
ATOM    405  CA  ASP   41      -15.000  15.000 -53.033  1.95 20.00 3 2 201
ATOM    406  CA  ASP   41        0.000  75.000 -10.607  1.93 20.00 3 2 201
ATOM    407  CA  ASP   41        0.000 -75.000 -10.607  1.93 20.00 3 2 201
ATOM    408  CA  ASP   41        7.500 -22.500  42.426  1.93 20.00 2 2 201
ATOM    409  CA  ASP   41       -7.500  22.500  42.426  1.93 20.00 2 2 201
ATOM    410  CA  ASP   42        7.500  22.500 -21.213  1.91 20.00 3 2 201
ATOM    411  CA  ASP   42       -7.500 -22.500 -21.213  1.91 20.00 3 2 201
ATOM    412  CA  ASP   42       15.000  60.000  10.607  1.88 20.00 3 2 201
ATOM    413  CA  ASP   42      -15.000 -60.000  10.607  1.88 20.00 3 2 201
ATOM    414  CA  ASP   42      -52.500  37.500 -42.426  1.88 20.00 2 2 201
ATOM    415  CA  ASP   42       52.500 -37.500 -42.426  1.88 20.00 2 2 201
ATOM    416  CA  ASP   42      -30.000  30.000  31.820  1.87 20.00 3 2 201
ATOM    417  CA  ASP   42       30.000 -30.000  31.820  1.87 20.00 3 2 201
ATOM    418  CA  ASP   42       37.500 -22.500  21.213  1.86 20.00 3 2 201
ATOM    419  CA  ASP   42      -37.500  22.500  21.213  1.86 20.00 3 2 201
ATOM    420  CA  ASP   43       60.000 -45.000 -31.820  1.84 20.00 2 2 201
ATOM    421  CA  ASP   43      -60.000  45.000 -31.820  1.84 20.00 2 2 201
TER
