# Supplementary material for: Coincidence detection and bi-directional transmembrane signaling control a bacterial second messenger receptor
Source: eLife. 2016 Dec 21;5:e21848. doi: 10.7554/eLife.21848 (PMC5231407; doi:10.7554/eLife.21848)
Supplement: Figure 4—source data 2. — The zip archive contains buffer-subtracted scattering raw data (folder ‘raw_data’, extension ‘.dat’) and GNOM files (folder ‘gnom_output’, extension ‘.out’) that contain original data, real space distance distribution functions, and associated statistics. The folder ‘damfilt_pdb’ contains the final files (extension ‘.pdb’) of the envelope modeling. DOI: http://dx.doi.org/10.7554/eLife.21848.011 [file elife-21848-fig4-data2.zip › Figure4_SourceData1_LapDfull_R/damfilt_pdb/damfilt_LapD_trapped.pdb]

REMARK 265
REMARK 265 EXPERIMENT TYPE: THEORETICAL MODELLING
REMARK 265
REMARK 265 METHOD USED TO DETERMINE THE STRUCTURE:
REMARK 265                FILTERING OF AVERAGED AB INITIO MODELS
REMARK 265
REMARK 265 SOFTWARE USED    : DAMFILT 5.0 (r3709)
REMARK 265 SOFTWARE AUTHORS : EMBL Hamburg
REMARK 265
REMARK 265 EXPERIMENTAL DETAILS :
REMARK 265  Input file name          : damaver.pdb
REMARK 265  Number of atoms          :     1980
REMARK 265  Atomic Radius            :        4.750
REMARK 265  Excluded volume per atom :      606.649
REMARK 265  Average excluded volume  :   419950.000
REMARK 265  Cut off volume           :   419950.000
REMARK 265  Contact threshold        :        5
REMARK 265  Filtered number of atoms :      693
REMARK 265  Filtered volume          :   420407.982
REMARK 265
ATOM      1  CA  ASP    1      -14.250   4.750 -67.175  6.73 20.0010 2 201
ATOM      2  CA  ASP    1      -19.000   0.000 -60.458  6.52 20.0010 2 201
ATOM      3  CA  ASP    1      -19.000   0.000 -73.893  6.48 20.0010 2 201
ATOM      4  CA  ASP    1      -14.250   4.750 -53.740  6.32 20.0010 2 201
ATOM      5  CA  ASP    1      -19.000   9.500 -73.893  6.19 20.00 9 2 201
ATOM      6  CA  ASP    1       33.250 -42.750   0.000  6.18 20.0010 2 201
ATOM      7  CA  ASP    1      -23.750   4.750 -67.175  6.18 20.0010 2 201
ATOM      8  CA  ASP    1      -19.000   9.500 -60.458  6.16 20.00 9 2 201
ATOM      9  CA  ASP    1       23.750 -42.750   0.000  6.11 20.0010 2 201
ATOM     10  CA  ASP    2       -9.500   9.500 -73.893  6.11 20.00 9 2 201
ATOM     11  CA  ASP    2       38.000 -38.000   6.718  6.09 20.0010 2 201
ATOM     12  CA  ASP    2      -14.250  -4.750 -67.175  6.07 20.00 9 2 201
ATOM     13  CA  ASP    2       -9.500   0.000 -60.458  6.06 20.00 9 2 201
ATOM     14  CA  ASP    2       42.750 -42.750   0.000  6.03 20.00 9 2 201
ATOM     15  CA  ASP    2       42.750 -33.250  13.435  6.02 20.00 8 2 201
ATOM     16  CA  ASP    2        9.500  19.000  60.458  6.01 20.0010 2 201
ATOM     17  CA  ASP    2      -19.000   0.000 -47.023  6.01 20.0010 2 201
ATOM     18  CA  ASP    2      -23.750  -4.750 -67.175  5.99 20.00 9 2 201
ATOM     19  CA  ASP    2      -23.750   4.750 -53.740  5.95 20.0010 2 201
ATOM     20  CA  ASP    3       -9.500   0.000 -47.023  5.95 20.00 9 2 201
ATOM     21  CA  ASP    3       28.500 -38.000  -6.718  5.90 20.00 9 2 201
ATOM     22  CA  ASP    3       -9.500   9.500 -60.458  5.87 20.00 7 2 201
ATOM     23  CA  ASP    3       47.500 -28.500  20.153  5.86 20.00 9 2 201
ATOM     24  CA  ASP    3       -9.500   0.000 -73.893  5.84 20.00 8 2 201
ATOM     25  CA  ASP    3       33.250 -33.250   0.000  5.84 20.00 9 2 201
ATOM     26  CA  ASP    3      -14.250  -4.750 -40.305  5.82 20.00 8 2 201
ATOM     27  CA  ASP    3      -28.500   0.000 -60.458  5.76 20.00 9 2 201
ATOM     28  CA  ASP    3      -28.500  19.000 -20.153  5.74 20.00 7 2 201
ATOM     29  CA  ASP    3       14.250  23.750  53.740  5.73 20.00 8 2 201
ATOM     30  CA  ASP    4       42.750 -42.750  13.435  5.72 20.00 9 2 201
ATOM     31  CA  ASP    4       28.500 -47.500   6.718  5.71 20.00 9 2 201
ATOM     32  CA  ASP    4       38.000 -28.500   6.718  5.71 20.00 7 2 201
ATOM     33  CA  ASP    4       47.500 -38.000  20.153  5.70 20.00 8 2 201
ATOM     34  CA  ASP    4        9.500  19.000  47.023  5.66 20.00 8 2 201
ATOM     35  CA  ASP    4       47.500 -38.000   6.718  5.65 20.00 9 2 201
ATOM     36  CA  ASP    4      -28.500   9.500 -60.458  5.64 20.00 9 2 201
ATOM     37  CA  ASP    4       42.750 -33.250   0.000  5.64 20.00 7 2 201
ATOM     38  CA  ASP    4       -9.500  -9.500 -47.023  5.64 20.00 7 2 201
ATOM     39  CA  ASP    4       52.250 -33.250  26.870  5.63 20.00 9 2 201
ATOM     40  CA  ASP    5      -19.000   9.500 -47.023  5.63 20.00 9 2 201
ATOM     41  CA  ASP    5        0.000  19.000  47.023  5.62 20.0010 2 201
ATOM     42  CA  ASP    5      -33.250   4.750 -67.175  5.62 20.00 9 2 201
ATOM     43  CA  ASP    5       14.250  33.250  53.740  5.62 20.00 9 2 201
ATOM     44  CA  ASP    5       23.750 -33.250   0.000  5.61 20.0010 2 201
ATOM     45  CA  ASP    5       38.000 -38.000  20.153  5.60 20.00 8 2 201
ATOM     46  CA  ASP    5       42.750 -23.750  26.870  5.59 20.00 7 2 201
ATOM     47  CA  ASP    5      -23.750  -4.750 -40.305  5.59 20.00 8 2 201
ATOM     48  CA  ASP    5      -14.250  -4.750 -53.740  5.58 20.00 8 2 201
ATOM     49  CA  ASP    5       42.750 -23.750  13.435  5.58 20.00 9 2 201
ATOM     50  CA  ASP    6       19.000  19.000  60.458  5.58 20.00 9 2 201
ATOM     51  CA  ASP    6      -23.750  14.250 -53.740  5.57 20.00 8 2 201
ATOM     52  CA  ASP    6       19.000  -9.500  33.588  5.57 20.00 7 2 201
ATOM     53  CA  ASP    6      -23.750   4.750 -40.305  5.56 20.00 7 2 201
ATOM     54  CA  ASP    6       38.000 -38.000  -6.718  5.56 20.00 7 2 201
ATOM     55  CA  ASP    6       23.750  -4.750  40.305  5.56 20.00 8 2 201
ATOM     56  CA  ASP    6      -14.250   4.750 -40.305  5.56 20.00 6 2 201
ATOM     57  CA  ASP    6      -14.250  14.250 -67.175  5.55 20.00 7 2 201
ATOM     58  CA  ASP    6       -9.500  -9.500 -33.588  5.54 20.00 8 2 201
ATOM     59  CA  ASP    6       14.250  23.750  40.305  5.54 20.0010 2 201
ATOM     60  CA  ASP    7       -4.750  -4.750 -53.740  5.54 20.00 7 2 201
ATOM     61  CA  ASP    7      -33.250  14.250 -26.870  5.54 20.00 6 2 201
ATOM     62  CA  ASP    7       52.250 -33.250  13.435  5.53 20.00 7 2 201
ATOM     63  CA  ASP    7      -19.000   0.000 -33.588  5.53 20.00 7 2 201
ATOM     64  CA  ASP    7      -23.750   4.750 -80.610  5.51 20.00 8 2 201
ATOM     65  CA  ASP    7       38.000  -9.500  33.588  5.50 20.00 6 2 201
ATOM     66  CA  ASP    7       14.250  14.250  67.175  5.50 20.00 9 2 201
ATOM     67  CA  ASP    7       28.500 -47.500  -6.718  5.49 20.00 9 2 201
ATOM     68  CA  ASP    7        4.750  23.750  53.740  5.49 20.00 8 2 201
ATOM     69  CA  ASP    7       42.750 -33.250  26.870  5.49 20.0010 2 201
ATOM     70  CA  ASP    8       19.000  19.000  47.023  5.49 20.00 8 2 201
ATOM     71  CA  ASP    8       38.000 -47.500   6.718  5.49 20.00 9 2 201
ATOM     72  CA  ASP    8      -28.500   9.500 -47.023  5.49 20.00 9 2 201
ATOM     73  CA  ASP    8       -4.750  -4.750 -40.305  5.49 20.00 7 2 201
ATOM     74  CA  ASP    8      -28.500  19.000  -6.718  5.48 20.00 8 2 201
ATOM     75  CA  ASP    8       -4.750   4.750 -67.175  5.48 20.00 7 2 201
ATOM     76  CA  ASP    8        4.750  23.750  40.305  5.48 20.00 8 2 201
ATOM     77  CA  ASP    8        4.750  14.250  40.305  5.47 20.00 9 2 201
ATOM     78  CA  ASP    8       19.000  28.500  60.458  5.46 20.00 8 2 201
ATOM     79  CA  ASP    8       33.250  -4.750  40.305  5.46 20.00 6 2 201
ATOM     80  CA  ASP    9       28.500  -9.500  33.588  5.46 20.00 5 2 201
ATOM     81  CA  ASP    9       38.000 -47.500  -6.718  5.46 20.00 9 2 201
ATOM     82  CA  ASP    9        9.500  28.500  60.458  5.46 20.00 8 2 201
ATOM     83  CA  ASP    9       14.250  14.250  53.740  5.45 20.00 9 2 201
ATOM     84  CA  ASP    9       28.500  -9.500  47.023  5.45 20.0010 2 201
ATOM     85  CA  ASP    9       14.250  23.750  67.175  5.44 20.00 8 2 201
ATOM     86  CA  ASP    9       23.750 -14.250  40.305  5.43 20.00 8 2 201
ATOM     87  CA  ASP    9      -28.500   0.000 -33.588  5.43 20.00 7 2 201
ATOM     88  CA  ASP    9       38.000 -28.500  20.153  5.42 20.00 8 2 201
ATOM     89  CA  ASP    9       33.250 -14.250  40.305  5.42 20.00 6 2 201
ATOM     90  CA  ASP   10      -33.250   4.750 -53.740  5.42 20.00 9 2 201
ATOM     91  CA  ASP   10      -19.000  -9.500 -33.588  5.42 20.00 7 2 201
ATOM     92  CA  ASP   10      -33.250  14.250 -13.435  5.41 20.00 7 2 201
ATOM     93  CA  ASP   10        9.500   9.500  60.458  5.41 20.00 9 2 201
ATOM     94  CA  ASP   10      -23.750  -4.750 -13.435  5.41 20.00 6 2 201
ATOM     95  CA  ASP   10      -23.750  -4.750 -26.870  5.40 20.00 7 2 201
ATOM     96  CA  ASP   10        9.500  28.500  33.588  5.39 20.00 7 2 201
ATOM     97  CA  ASP   10      -19.000   9.500 -33.588  5.39 20.00 7 2 201
ATOM     98  CA  ASP   10      -28.500   9.500 -33.588  5.39 20.00 6 2 201
ATOM     99  CA  ASP   10      -23.750  14.250 -26.870  5.39 20.00 6 2 201
ATOM    100  CA  ASP   11      -14.250  -4.750 -26.870  5.38 20.0010 2 201
ATOM    101  CA  ASP   11      -28.500   9.500 -20.153  5.38 20.00 6 2 201
ATOM    102  CA  ASP   11       38.000 -19.000  20.153  5.38 20.00 7 2 201
ATOM    103  CA  ASP   11       14.250  14.250  40.305  5.37 20.00 8 2 201
ATOM    104  CA  ASP   11      -33.250   4.750 -26.870  5.37 20.00 5 2 201
ATOM    105  CA  ASP   11       33.250  -4.750  26.870  5.37 20.00 6 2 201
ATOM    106  CA  ASP   11      -28.500  19.000 -33.588  5.36 20.00 6 2 201
ATOM    107  CA  ASP   11       -4.750 -14.250 -26.870  5.36 20.00 9 2 201
ATOM    108  CA  ASP   11       33.250 -14.250  26.870  5.36 20.00 6 2 201
ATOM    109  CA  ASP   11       28.500 -38.000   6.718  5.35 20.00 9 2 201
ATOM    110  CA  ASP   12      -23.750   4.750 -26.870  5.35 20.00 8 2 201
ATOM    111  CA  ASP   12      -23.750  14.250 -67.175  5.34 20.00 9 2 201
ATOM    112  CA  ASP   12       28.500 -28.500   6.718  5.34 20.00 6 2 201
ATOM    113  CA  ASP   12        4.750  14.250  53.740  5.33 20.00 9 2 201
ATOM    114  CA  ASP   12       38.000 -19.000  33.588  5.33 20.00 5 2 201
ATOM    115  CA  ASP   12       23.750 -14.250  26.870  5.33 20.00 6 2 201
ATOM    116  CA  ASP   12       33.250 -23.750  13.435  5.33 20.00 7 2 201
ATOM    117  CA  ASP   12       19.000  28.500  47.023  5.33 20.00 9 2 201
ATOM    118  CA  ASP   12      -23.750  14.250 -40.305  5.33 20.00 6 2 201
ATOM    119  CA  ASP   12       14.250   4.750  40.305  5.32 20.00 7 2 201
ATOM    120  CA  ASP   13       19.000   9.500  47.023  5.32 20.00 8 2 201
ATOM    121  CA  ASP   13        9.500  19.000  33.588  5.32 20.0010 2 201
ATOM    122  CA  ASP   13       19.000  19.000  33.588  5.31 20.00 5 2 201
ATOM    123  CA  ASP   13      -28.500   0.000 -20.153  5.31 20.00 4 2 201
ATOM    124  CA  ASP   13       28.500 -28.500  -6.718  5.31 20.00 8 2 201
ATOM    125  CA  ASP   13       28.500   0.000  33.588  5.30 20.00 7 2 201
ATOM    126  CA  ASP   13      -19.000   0.000 -20.153  5.30 20.00 6 2 201
ATOM    127  CA  ASP   13      -33.250   4.750 -40.305  5.30 20.00 7 2 201
ATOM    128  CA  ASP   13      -38.000   9.500 -33.588  5.30 20.00 6 2 201
ATOM    129  CA  ASP   13      -19.000  -9.500 -20.153  5.29 20.00 6 2 201
ATOM    130  CA  ASP   14       19.000 -28.500  -6.718  5.27 20.00 6 2 201
ATOM    131  CA  ASP   14       19.000   0.000  33.588  5.27 20.00 7 2 201
ATOM    132  CA  ASP   14       -4.750 -14.250 -40.305  5.26 20.00 8 2 201
ATOM    133  CA  ASP   14       23.750  -4.750  26.870  5.26 20.00 5 2 201
ATOM    134  CA  ASP   14       33.250 -33.250  13.435  5.26 20.00 7 2 201
ATOM    135  CA  ASP   14        9.500   9.500  47.023  5.26 20.00 9 2 201
ATOM    136  CA  ASP   14      -14.250 -14.250 -26.870  5.26 20.00 9 2 201
ATOM    137  CA  ASP   14      -23.750   4.750 -13.435  5.26 20.00 6 2 201
ATOM    138  CA  ASP   14      -14.250  14.250 -53.740  5.26 20.00 7 2 201
ATOM    139  CA  ASP   14      -33.250  14.250 -40.305  5.25 20.00 6 2 201
ATOM    140  CA  ASP   15       -4.750  -4.750 -67.175  5.24 20.00 7 2 201
ATOM    141  CA  ASP   15      -28.500   9.500  -6.718  5.24 20.00 8 2 201
ATOM    142  CA  ASP   15       -4.750 -14.250 -13.435  5.23 20.00 6 2 201
ATOM    143  CA  ASP   15       42.750 -14.250  26.870  5.23 20.00 6 2 201
ATOM    144  CA  ASP   15      -33.250   4.750 -13.435  5.23 20.00 5 2 201
ATOM    145  CA  ASP   15       33.250 -23.750   0.000  5.23 20.00 7 2 201
ATOM    146  CA  ASP   15        9.500  28.500  47.023  5.22 20.00 8 2 201
ATOM    147  CA  ASP   15       -9.500  -9.500 -20.153  5.22 20.00 8 2 201
ATOM    148  CA  ASP   15       28.500  -9.500  20.153  5.21 20.00 5 2 201
ATOM    149  CA  ASP   15        0.000  19.000  33.588  5.20 20.00 9 2 201
ATOM    150  CA  ASP   16        9.500   9.500  33.588  5.20 20.00 6 2 201
ATOM    151  CA  ASP   16       19.000  -9.500  20.153  5.19 20.00 5 2 201
ATOM    152  CA  ASP   16        0.000  -9.500  -6.718  5.19 20.00 6 2 201
ATOM    153  CA  ASP   16       -4.750 -14.250   0.000  5.19 20.00 6 2 201
ATOM    154  CA  ASP   16       14.250  33.250  40.305  5.19 20.00 7 2 201
ATOM    155  CA  ASP   16       23.750   4.750  40.305  5.18 20.00 5 2 201
ATOM    156  CA  ASP   16       19.000   9.500  33.588  5.18 20.00 5 2 201
ATOM    157  CA  ASP   16       14.250  -4.750  26.870  5.17 20.00 4 2 201
ATOM    158  CA  ASP   16        4.750 -14.250 -13.435  5.17 20.00 6 2 201
ATOM    159  CA  ASP   16        9.500  -9.500   6.718  5.16 20.00 4 2 201
ATOM    160  CA  ASP   17      -33.250  23.750 -26.870  5.16 20.00 7 2 201
ATOM    161  CA  ASP   17       28.500 -19.000  33.588  5.16 20.00 7 2 201
ATOM    162  CA  ASP   17        4.750 -14.250   0.000  5.15 20.00 5 2 201
ATOM    163  CA  ASP   17        4.750  23.750  26.870  5.15 20.00 6 2 201
ATOM    164  CA  ASP   17       23.750 -23.750   0.000  5.15 20.00 7 2 201
ATOM    165  CA  ASP   17       38.000 -19.000   6.718  5.14 20.00 7 2 201
ATOM    166  CA  ASP   17       28.500 -19.000  20.153  5.14 20.00 9 2 201
ATOM    167  CA  ASP   17       33.250 -42.750  13.435  5.13 20.00 8 2 201
ATOM    168  CA  ASP   17       19.000 -38.000  -6.718  5.13 20.00 8 2 201
ATOM    169  CA  ASP   17      -38.000   9.500 -47.023  5.13 20.00 8 2 201
ATOM    170  CA  ASP   18      -14.250   4.750 -80.610  5.13 20.00 8 2 201
ATOM    171  CA  ASP   18       19.000   0.000  47.023  5.12 20.00 8 2 201
ATOM    172  CA  ASP   18       14.250 -14.250  26.870  5.12 20.00 5 2 201
ATOM    173  CA  ASP   18      -28.500   0.000 -73.893  5.12 20.00 8 2 201
ATOM    174  CA  ASP   18      -19.000   0.000  -6.718  5.12 20.00 6 2 201
ATOM    175  CA  ASP   18      -14.250  -4.750 -13.435  5.12 20.00 8 2 201
ATOM    176  CA  ASP   18       -9.500   0.000 -33.588  5.12 20.00 9 2 201
ATOM    177  CA  ASP   18        0.000 -19.000  -6.718  5.12 20.00 5 2 201
ATOM    178  CA  ASP   18       23.750  33.250  53.740  5.12 20.00 9 2 201
ATOM    179  CA  ASP   18      -23.750  14.250   0.000  5.12 20.0010 2 201
ATOM    180  CA  ASP   19       33.250 -14.250  13.435  5.11 20.00 7 2 201
ATOM    181  CA  ASP   19       -9.500 -19.000  -6.718  5.10 20.00 6 2 201
ATOM    182  CA  ASP   19        9.500  -9.500  20.153  5.10 20.00 5 2 201
ATOM    183  CA  ASP   19      -14.250 -14.250 -13.435  5.10 20.00 8 2 201
ATOM    184  CA  ASP   19       23.750  23.750  53.740  5.09 20.00 7 2 201
ATOM    185  CA  ASP   19       19.000  38.000  47.023  5.09 20.00 8 2 201
ATOM    186  CA  ASP   19      -19.000  -9.500  -6.718  5.09 20.00 5 2 201
ATOM    187  CA  ASP   19      -28.500   0.000  -6.718  5.09 20.00 5 2 201
ATOM    188  CA  ASP   19       -4.750   4.750 -53.740  5.08 20.00 7 2 201
ATOM    189  CA  ASP   19        4.750  14.250  26.870  5.08 20.00 5 2 201
ATOM    190  CA  ASP   20       28.500 -19.000   6.718  5.07 20.00 9 2 201
ATOM    191  CA  ASP   20        9.500   0.000  33.588  5.06 20.00 6 2 201
ATOM    192  CA  ASP   20        9.500 -19.000 -20.153  5.06 20.00 8 2 201
ATOM    193  CA  ASP   20        9.500 -19.000  -6.718  5.06 20.00 6 2 201
ATOM    194  CA  ASP   20      -19.000   9.500   6.718  5.06 20.0010 2 201
ATOM    195  CA  ASP   20       -9.500  -9.500  -6.718  5.06 20.00 6 2 201
ATOM    196  CA  ASP   20       23.750 -14.250  13.435  5.06 20.00 8 2 201
ATOM    197  CA  ASP   20       -4.750  14.250  26.870  5.06 20.00 3 2 201
ATOM    198  CA  ASP   20      -19.000  19.000   6.718  5.05 20.00 9 2 201
ATOM    199  CA  ASP   20       28.500   0.000  47.023  5.05 20.00 8 2 201
ATOM    200  CA  ASP   21      -14.250   4.750   0.000  5.04 20.00 5 2 201
ATOM    201  CA  ASP   21       19.000 -19.000  -6.718  5.04 20.00 8 2 201
ATOM    202  CA  ASP   21      -14.250 -14.250   0.000  5.04 20.00 7 2 201
ATOM    203  CA  ASP   21      -33.250  14.250 -53.740  5.03 20.00 8 2 201
ATOM    204  CA  ASP   21      -38.000  19.000 -33.588  5.03 20.00 7 2 201
ATOM    205  CA  ASP   21      -23.750   4.750   0.000  5.03 20.00 7 2 201
ATOM    206  CA  ASP   21      -38.000  19.000 -20.153  5.03 20.00 7 2 201
ATOM    207  CA  ASP   21        0.000   9.500  33.588  5.03 20.00 9 2 201
ATOM    208  CA  ASP   21      -14.250  14.250   0.000  5.03 20.00 9 2 201
ATOM    209  CA  ASP   21       14.250   4.750  53.740  5.03 20.00 8 2 201
ATOM    210  CA  ASP   22        0.000  -9.500   6.718  5.02 20.00 6 2 201
ATOM    211  CA  ASP   22      -14.250  14.250  13.435  5.02 20.00 9 2 201
ATOM    212  CA  ASP   22       14.250 -14.250 -13.435  5.02 20.00 8 2 201
ATOM    213  CA  ASP   22       33.250 -23.750  26.870  5.01 20.00 7 2 201
ATOM    214  CA  ASP   22       -4.750  14.250  40.305  5.01 20.0010 2 201
ATOM    215  CA  ASP   22       38.000  -9.500  20.153  5.00 20.00 7 2 201
ATOM    216  CA  ASP   22       23.750  33.250  40.305  5.00 20.00 5 2 201
ATOM    217  CA  ASP   22      -38.000   9.500 -20.153  5.00 20.00 5 2 201
ATOM    218  CA  ASP   22       28.500  -9.500   6.718  5.00 20.00 8 2 201
ATOM    219  CA  ASP   22       -9.500   9.500   6.718  5.00 20.00 6 2 201
ATOM    220  CA  ASP   23      -14.250  -4.750   0.000  5.00 20.00 7 2 201
ATOM    221  CA  ASP   23      -33.250  14.250 -67.175  5.00 20.00 6 2 201
ATOM    222  CA  ASP   23      -19.000  19.000 -60.458  5.00 20.00 8 2 201
ATOM    223  CA  ASP   23       -4.750   4.750  26.870  4.99 20.00 7 2 201
ATOM    224  CA  ASP   23       14.250 -14.250   0.000  4.99 20.00 8 2 201
ATOM    225  CA  ASP   23       19.000  -9.500   6.718  4.99 20.00 5 2 201
ATOM    226  CA  ASP   23      -28.500  19.000 -60.458  4.99 20.00 7 2 201
ATOM    227  CA  ASP   23        9.500  -9.500  -6.718  4.99 20.00 4 2 201
ATOM    228  CA  ASP   23       33.250 -14.250   0.000  4.98 20.00 5 2 201
ATOM    229  CA  ASP   23       23.750 -14.250   0.000  4.98 20.00 7 2 201
ATOM    230  CA  ASP   24        0.000  19.000  20.153  4.98 20.00 5 2 201
ATOM    231  CA  ASP   24      -23.750  -4.750   0.000  4.97 20.00 6 2 201
ATOM    232  CA  ASP   24        4.750   4.750  26.870  4.97 20.00 5 2 201
ATOM    233  CA  ASP   24       -9.500  -9.500 -60.458  4.97 20.00 7 2 201
ATOM    234  CA  ASP   24      -38.000   9.500 -60.458  4.97 20.00 6 2 201
ATOM    235  CA  ASP   24       -9.500  -9.500   6.718  4.96 20.00 6 2 201
ATOM    236  CA  ASP   24       23.750  -4.750  13.435  4.96 20.00 8 2 201
ATOM    237  CA  ASP   24       -4.750  -4.750   0.000  4.96 20.00 5 2 201
ATOM    238  CA  ASP   24       14.250  -4.750  13.435  4.96 20.00 4 2 201
ATOM    239  CA  ASP   24        4.750   4.750  40.305  4.96 20.00 9 2 201
ATOM    240  CA  ASP   25       14.250 -23.750 -13.435  4.96 20.00 6 2 201
ATOM    241  CA  ASP   25       -9.500   9.500  20.153  4.95 20.00 3 2 201
ATOM    242  CA  ASP   25       -9.500  19.000   6.718  4.94 20.00 9 2 201
ATOM    243  CA  ASP   25       -4.750  14.250  13.435  4.94 20.00 7 2 201
ATOM    244  CA  ASP   25      -19.000  -9.500   6.718  4.94 20.00 7 2 201
ATOM    245  CA  ASP   25       57.000 -38.000  20.153  4.94 20.00 7 2 201
ATOM    246  CA  ASP   25        4.750  33.250  40.305  4.93 20.00 8 2 201
ATOM    247  CA  ASP   25       19.000  -9.500  -6.718  4.92 20.00 7 2 201
ATOM    248  CA  ASP   25      -19.000   0.000   6.718  4.92 20.00 6 2 201
ATOM    249  CA  ASP   25      -14.250   4.750  13.435  4.91 20.00 5 2 201
ATOM    250  CA  ASP   26      -28.500  19.000 -47.023  4.91 20.00 8 2 201
ATOM    251  CA  ASP   26        0.000   9.500  20.153  4.90 20.00 2 2 201
ATOM    252  CA  ASP   26       28.500 -19.000  -6.718  4.90 20.00 6 2 201
ATOM    253  CA  ASP   26        4.750  -4.750   0.000  4.90 20.00 3 2 201
ATOM    254  CA  ASP   26        4.750 -14.250  13.435  4.90 20.00 5 2 201
ATOM    255  CA  ASP   26       -9.500   0.000   6.718  4.90 20.00 6 2 201
ATOM    256  CA  ASP   26       23.750  -4.750   0.000  4.89 20.00 7 2 201
ATOM    257  CA  ASP   26      -23.750  14.250 -13.435  4.89 20.00 6 2 201
ATOM    258  CA  ASP   26      -23.750 -14.250   0.000  4.89 20.0010 2 201
ATOM    259  CA  ASP   26       -9.500   0.000  20.153  4.88 20.00 7 2 201
ATOM    260  CA  ASP   27       14.250 -14.250  13.435  4.88 20.00 8 2 201
ATOM    261  CA  ASP   27      -14.250  23.750  13.435  4.87 20.00 9 2 201
ATOM    262  CA  ASP   27        4.750  -4.750  13.435  4.87 20.00 6 2 201
ATOM    263  CA  ASP   27      -28.500   9.500 -73.893  4.87 20.00 8 2 201
ATOM    264  CA  ASP   27      -14.250  -4.750  13.435  4.87 20.00 6 2 201
ATOM    265  CA  ASP   27       -9.500  19.000  20.153  4.86 20.00 5 2 201
ATOM    266  CA  ASP   27      -14.250   4.750 -26.870  4.86 20.00 7 2 201
ATOM    267  CA  ASP   27        0.000  28.500  47.023  4.86 20.00 6 2 201
ATOM    268  CA  ASP   27        9.500   0.000  47.023  4.86 20.00 8 2 201
ATOM    269  CA  ASP   27        9.500   0.000  20.153  4.85 20.00 5 2 201
ATOM    270  CA  ASP   28      -28.500  -9.500  -6.718  4.85 20.00 6 2 201
ATOM    271  CA  ASP   28       -4.750  -4.750  13.435  4.85 20.00 6 2 201
ATOM    272  CA  ASP   28      -19.000   9.500 -20.153  4.84 20.00 6 2 201
ATOM    273  CA  ASP   28       -4.750   4.750  13.435  4.84 20.00 5 2 201
ATOM    274  CA  ASP   28       19.000 -19.000   6.718  4.84 20.00 7 2 201
ATOM    275  CA  ASP   28       14.250  -4.750  40.305  4.83 20.00 8 2 201
ATOM    276  CA  ASP   28       23.750   4.750  26.870  4.83 20.00 8 2 201
ATOM    277  CA  ASP   28        0.000   0.000  20.153  4.82 20.00 6 2 201
ATOM    278  CA  ASP   28       14.250  -4.750   0.000  4.81 20.00 6 2 201
ATOM    279  CA  ASP   28        0.000   9.500   6.718  4.81 20.00 6 2 201
ATOM    280  CA  ASP   29       23.750  14.250  53.740  4.80 20.00 5 2 201
ATOM    281  CA  ASP   29       14.250 -23.750   0.000  4.79 20.00 7 2 201
ATOM    282  CA  ASP   29        0.000   0.000   6.718  4.79 20.00 5 2 201
ATOM    283  CA  ASP   29      -23.750  23.750   0.000  4.79 20.00 8 2 201
ATOM    284  CA  ASP   29        0.000  28.500  33.588  4.78 20.00 7 2 201
ATOM    285  CA  ASP   29      -33.250  -4.750 -67.175  4.78 20.00 8 2 201
ATOM    286  CA  ASP   29        0.000  -9.500  20.153  4.78 20.00 9 2 201
ATOM    287  CA  ASP   29        0.000   9.500  47.023  4.77 20.00 9 2 201
ATOM    288  CA  ASP   29       19.000   0.000  20.153  4.76 20.00 5 2 201
ATOM    289  CA  ASP   29      -33.250   4.750   0.000  4.75 20.00 8 2 201
ATOM    290  CA  ASP   30        4.750 -23.750 -13.435  4.75 20.00 6 2 201
ATOM    291  CA  ASP   30      -38.000   9.500  -6.718  4.75 20.00 7 2 201
ATOM    292  CA  ASP   30        9.500 -28.500  -6.718  4.75 20.00 6 2 201
ATOM    293  CA  ASP   30        0.000 -19.000 -20.153  4.73 20.00 6 2 201
ATOM    294  CA  ASP   30        4.750   4.750  13.435  4.73 20.00 6 2 201
ATOM    295  CA  ASP   30       52.250 -42.750  13.435  4.72 20.00 7 2 201
ATOM    296  CA  ASP   30       19.000   9.500  60.458  4.72 20.00 8 2 201
ATOM    297  CA  ASP   30       14.250   4.750  26.870  4.71 20.00 5 2 201
ATOM    298  CA  ASP   30      -33.250  14.250   0.000  4.70 20.00 7 2 201
ATOM    299  CA  ASP   30      -14.250  23.750   0.000  4.68 20.00 9 2 201
ATOM    300  CA  ASP   31        0.000  -9.500 -20.153  4.66 20.00 9 2 201
ATOM    301  CA  ASP   31       -4.750   4.750   0.000  4.66 20.00 5 2 201
ATOM    302  CA  ASP   31        9.500   0.000   6.718  4.66 20.00 7 2 201
ATOM    303  CA  ASP   31       23.750  14.250  40.305  4.65 20.00 6 2 201
ATOM    304  CA  ASP   31       19.000   0.000   6.718  4.65 20.00 6 2 201
ATOM    305  CA  ASP   31        0.000  -9.500 -47.023  4.65 20.00 8 2 201
ATOM    306  CA  ASP   31       33.250 -52.250   0.000  4.64 20.00 7 2 201
ATOM    307  CA  ASP   31       19.000  28.500  33.588  4.63 20.00 4 2 201
ATOM    308  CA  ASP   31       28.500  -9.500  -6.718  4.63 20.00 8 2 201
ATOM    309  CA  ASP   31       19.000 -47.500  -6.718  4.61 20.00 6 2 201
ATOM    310  CA  ASP   32       -4.750  23.750  13.435  4.61 20.00 7 2 201
ATOM    311  CA  ASP   32       23.750 -23.750  13.435  4.59 20.00 8 2 201
ATOM    312  CA  ASP   32       -4.750  23.750  26.870  4.59 20.00 2 2 201
ATOM    313  CA  ASP   32        0.000 -19.000   6.718  4.59 20.00 7 2 201
ATOM    314  CA  ASP   32      -42.750   4.750 -40.305  4.58 20.00 5 2 201
ATOM    315  CA  ASP   32      -28.500  19.000   6.718  4.58 20.00 7 2 201
ATOM    316  CA  ASP   32       -9.500 -19.000   6.718  4.58 20.00 6 2 201
ATOM    317  CA  ASP   32       -4.750  -4.750 -26.870  4.57 20.00 8 2 201
ATOM    318  CA  ASP   32       19.000   0.000  60.458  4.57 20.00 6 2 201
ATOM    319  CA  ASP   32       -4.750 -14.250  13.435  4.57 20.00 5 2 201
ATOM    320  CA  ASP   33       23.750  23.750  40.305  4.57 20.00 6 2 201
ATOM    321  CA  ASP   33      -33.250  -4.750   0.000  4.56 20.00 7 2 201
ATOM    322  CA  ASP   33       47.500 -19.000  20.153  4.56 20.00 6 2 201
ATOM    323  CA  ASP   33       -4.750  -4.750  26.870  4.55 20.00 6 2 201
ATOM    324  CA  ASP   33      -42.750  14.250 -26.870  4.55 20.00 7 2 201
ATOM    325  CA  ASP   33       52.250 -23.750  26.870  4.55 20.00 7 2 201
ATOM    326  CA  ASP   33       23.750 -42.750 -13.435  4.55 20.00 7 2 201
ATOM    327  CA  ASP   33      -14.250 -14.250  13.435  4.53 20.00 7 2 201
ATOM    328  CA  ASP   33       19.000 -19.000  20.153  4.53 20.00 7 2 201
ATOM    329  CA  ASP   33      -28.500   0.000   6.718  4.52 20.00 4 2 201
ATOM    330  CA  ASP   34      -19.000  -9.500 -47.023  4.52 20.00 7 2 201
ATOM    331  CA  ASP   34       28.500 -28.500  20.153  4.52 20.00 8 2 201
ATOM    332  CA  ASP   34      -38.000  19.000 -47.023  4.52 20.00 5 2 201
ATOM    333  CA  ASP   34       28.500   0.000  20.153  4.51 20.00 8 2 201
ATOM    334  CA  ASP   34      -42.750  14.250 -40.305  4.51 20.00 5 2 201
ATOM    335  CA  ASP   34       57.000 -28.500  20.153  4.50 20.00 7 2 201
ATOM    336  CA  ASP   34        4.750  -4.750  26.870  4.48 20.00 7 2 201
ATOM    337  CA  ASP   34       14.250 -33.250 -13.435  4.47 20.00 3 2 201
ATOM    338  CA  ASP   34       -9.500   9.500 -47.023  4.47 20.00 6 2 201
ATOM    339  CA  ASP   34      -38.000   0.000  -6.718  4.46 20.00 6 2 201
ATOM    340  CA  ASP   35      -28.500   9.500   6.718  4.44 20.00 7 2 201
ATOM    341  CA  ASP   35      -38.000  19.000 -60.458  4.43 20.00 7 2 201
ATOM    342  CA  ASP   35       47.500 -28.500  33.588  4.43 20.00 6 2 201
ATOM    343  CA  ASP   35      -19.000  19.000 -47.023  4.43 20.00 7 2 201
ATOM    344  CA  ASP   35       42.750 -52.250   0.000  4.42 20.00 7 2 201
ATOM    345  CA  ASP   35      -28.500   0.000 -47.023  4.41 20.00 7 2 201
ATOM    346  CA  ASP   35      -19.000  19.000 -20.153  4.39 20.00 6 2 201
ATOM    347  CA  ASP   35       14.250   4.750  67.175  4.38 20.00 6 2 201
ATOM    348  CA  ASP   35       -4.750 -23.750   0.000  4.38 20.00 8 2 201
ATOM    349  CA  ASP   35        0.000   0.000  33.588  4.37 20.00 7 2 201
ATOM    350  CA  ASP   36      -23.750  23.750 -53.740  4.37 20.00 7 2 201
ATOM    351  CA  ASP   36       14.250   4.750  13.435  4.36 20.00 6 2 201
ATOM    352  CA  ASP   36      -14.250  14.250  26.870  4.36 20.00 3 2 201
ATOM    353  CA  ASP   36        0.000  -9.500 -33.588  4.35 20.00 8 2 201
ATOM    354  CA  ASP   36       23.750 -33.250 -13.435  4.35 20.00 7 2 201
ATOM    355  CA  ASP   36      -23.750 -14.250 -13.435  4.34 20.00 4 2 201
ATOM    356  CA  ASP   36       52.250 -42.750  26.870  4.33 20.00 6 2 201
ATOM    357  CA  ASP   36       23.750 -23.750  26.870  4.31 20.00 8 2 201
ATOM    358  CA  ASP   36       19.000 -28.500   6.718  4.31 20.00 7 2 201
ATOM    359  CA  ASP   36        4.750 -23.750   0.000  4.31 20.00 8 2 201
ATOM    360  CA  ASP   37        4.750 -14.250 -26.870  4.31 20.00 7 2 201
ATOM    361  CA  ASP   37      -33.250  23.750 -53.740  4.30 20.00 6 2 201
ATOM    362  CA  ASP   37       14.250  33.250  26.870  4.29 20.00 6 2 201
ATOM    363  CA  ASP   37       -9.500  -9.500  20.153  4.29 20.00 4 2 201
ATOM    364  CA  ASP   37        9.500   9.500  20.153  4.28 20.00 5 2 201
ATOM    365  CA  ASP   37       -9.500   9.500  33.588  4.28 20.00 9 2 201
ATOM    366  CA  ASP   37       -4.750  23.750  40.305  4.27 20.00 6 2 201
ATOM    367  CA  ASP   37      -33.250  -4.750 -13.435  4.27 20.00 4 2 201
ATOM    368  CA  ASP   37      -33.250  23.750 -13.435  4.27 20.00 8 2 201
ATOM    369  CA  ASP   37      -19.000 -19.000  -6.718  4.26 20.00 5 2 201
ATOM    370  CA  ASP   38       47.500 -47.500   6.718  4.26 20.00 7 2 201
ATOM    371  CA  ASP   38       -9.500  -9.500 -73.893  4.26 20.00 6 2 201
ATOM    372  CA  ASP   38      -23.750  14.250  13.435  4.23 20.00 7 2 201
ATOM    373  CA  ASP   38        9.500 -28.500 -20.153  4.22 20.00 7 2 201
ATOM    374  CA  ASP   38      -23.750  23.750 -26.870  4.22 20.00 7 2 201
ATOM    375  CA  ASP   38      -19.000 -19.000   6.718  4.22 20.00 8 2 201
ATOM    376  CA  ASP   38       52.250 -42.750   0.000  4.21 20.00 6 2 201
ATOM    377  CA  ASP   38       19.000  19.000  73.893  4.20 20.00 6 2 201
ATOM    378  CA  ASP   38       38.000   0.000  33.588  4.20 20.00 4 2 201
ATOM    379  CA  ASP   38      -42.750  14.250 -53.740  4.20 20.00 5 2 201
ATOM    380  CA  ASP   39       -9.500 -19.000 -20.153  4.20 20.00 4 2 201
ATOM    381  CA  ASP   39      -42.750   4.750 -26.870  4.19 20.00 3 2 201
ATOM    382  CA  ASP   39        4.750  14.250  13.435  4.18 20.00 3 2 201
ATOM    383  CA  ASP   39      -14.250   4.750  26.870  4.18 20.00 4 2 201
ATOM    384  CA  ASP   39       -4.750  14.250   0.000  4.18 20.00 6 2 201
ATOM    385  CA  ASP   39       19.000 -19.000  33.588  4.17 20.00 4 2 201
ATOM    386  CA  ASP   39      -14.250 -14.250 -40.305  4.16 20.00 5 2 201
ATOM    387  CA  ASP   39       23.750  -4.750  53.740  4.15 20.00 7 2 201
ATOM    388  CA  ASP   39       28.500 -19.000  47.023  4.15 20.00 6 2 201
ATOM    389  CA  ASP   39        0.000  28.500  20.153  4.13 20.00 5 2 201
ATOM    390  CA  ASP   40      -19.000   9.500  20.153  4.13 20.00 5 2 201
ATOM    391  CA  ASP   40       -4.750 -14.250 -53.740  4.12 20.00 6 2 201
ATOM    392  CA  ASP   40        4.750  33.250  53.740  4.12 20.00 6 2 201
ATOM    393  CA  ASP   40      -19.000  19.000  20.153  4.12 20.00 5 2 201
ATOM    394  CA  ASP   40       19.000  38.000  33.588  4.11 20.00 5 2 201
ATOM    395  CA  ASP   40      -19.000  28.500   6.718  4.11 20.00 8 2 201
ATOM    396  CA  ASP   40       19.000   9.500  73.893  4.10 20.00 6 2 201
ATOM    397  CA  ASP   40       57.000 -38.000  33.588  4.10 20.00 4 2 201
ATOM    398  CA  ASP   40       19.000 -38.000   6.718  4.09 20.00 5 2 201
ATOM    399  CA  ASP   40        9.500  38.000  33.588  4.08 20.00 5 2 201
ATOM    400  CA  ASP   41       47.500 -47.500  -6.718  4.06 20.00 6 2 201
ATOM    401  CA  ASP   41       -4.750  -4.750 -13.435  4.06 20.00 7 2 201
ATOM    402  CA  ASP   41      -38.000   0.000 -20.153  4.05 20.00 2 2 201
ATOM    403  CA  ASP   41       14.250 -33.250   0.000  4.05 20.00 5 2 201
ATOM    404  CA  ASP   41      -23.750  23.750 -13.435  4.03 20.00 7 2 201
ATOM    405  CA  ASP   41        9.500  -9.500  33.588  4.03 20.00 6 2 201
ATOM    406  CA  ASP   41       28.500   9.500  33.588  4.03 20.00 6 2 201
ATOM    407  CA  ASP   41       23.750  14.250  26.870  4.03 20.00 5 2 201
ATOM    408  CA  ASP   41       23.750  14.250  67.175  4.02 20.00 5 2 201
ATOM    409  CA  ASP   41       23.750   4.750  53.740  4.02 20.00 5 2 201
ATOM    410  CA  ASP   42       23.750 -33.250  13.435  4.02 20.00 6 2 201
ATOM    411  CA  ASP   42      -38.000   0.000 -33.588  4.01 20.00 6 2 201
ATOM    412  CA  ASP   42        4.750   4.750   0.000  3.99 20.00 6 2 201
ATOM    413  CA  ASP   42      -23.750  23.750  13.435  3.99 20.00 7 2 201
ATOM    414  CA  ASP   42      -28.500  28.500   6.718  3.99 20.00 7 2 201
ATOM    415  CA  ASP   42       19.000   0.000  73.893  3.99 20.00 6 2 201
ATOM    416  CA  ASP   42       57.000 -38.000   6.718  3.99 20.00 4 2 201
ATOM    417  CA  ASP   42       23.750 -52.250   0.000  3.98 20.00 6 2 201
ATOM    418  CA  ASP   42       33.250 -33.250  26.870  3.98 20.00 7 2 201
ATOM    419  CA  ASP   42       57.000 -28.500  33.588  3.97 20.00 5 2 201
ATOM    420  CA  ASP   43       -9.500   0.000 -20.153  3.97 20.00 7 2 201
ATOM    421  CA  ASP   43       42.750  -4.750  26.870  3.96 20.00 7 2 201
ATOM    422  CA  ASP   43       19.000  -9.500  47.023  3.95 20.00 7 2 201
ATOM    423  CA  ASP   43       14.250  23.750  26.870  3.92 20.00 3 2 201
ATOM    424  CA  ASP   43      -19.000  -9.500 -73.893  3.91 20.00 6 2 201
ATOM    425  CA  ASP   43      -38.000  19.000  -6.718  3.91 20.00 6 2 201
ATOM    426  CA  ASP   43        4.750  14.250  67.175  3.90 20.00 6 2 201
ATOM    427  CA  ASP   43        9.500 -19.000   6.718  3.90 20.00 7 2 201
ATOM    428  CA  ASP   43      -33.250  -4.750 -26.870  3.88 20.00 6 2 201
ATOM    429  CA  ASP   43      -19.000  19.000 -33.588  3.87 20.00 4 2 201
ATOM    430  CA  ASP   44       14.250  14.250  26.870  3.86 20.00 2 2 201
ATOM    431  CA  ASP   44       23.750  33.250  26.870  3.86 20.00 4 2 201
ATOM    432  CA  ASP   44      -23.750  -4.750 -80.610  3.86 20.00 6 2 201
ATOM    433  CA  ASP   44      -14.250 -23.750   0.000  3.86 20.00 6 2 201
ATOM    434  CA  ASP   44      -23.750   4.750  13.435  3.86 20.00 3 2 201
ATOM    435  CA  ASP   44      -33.250  23.750   0.000  3.86 20.00 7 2 201
ATOM    436  CA  ASP   44       -9.500 -19.000 -33.588  3.85 20.00 6 2 201
ATOM    437  CA  ASP   44       42.750 -14.250  40.305  3.85 20.00 4 2 201
ATOM    438  CA  ASP   44       47.500 -38.000  -6.718  3.84 20.00 4 2 201
ATOM    439  CA  ASP   44        4.750  33.250  26.870  3.84 20.00 5 2 201
ATOM    440  CA  ASP   45       28.500 -38.000  20.153  3.84 20.00 6 2 201
ATOM    441  CA  ASP   45        4.750 -14.250 -40.305  3.84 20.00 6 2 201
ATOM    442  CA  ASP   45       28.500   0.000   6.718  3.84 20.00 5 2 201
ATOM    443  CA  ASP   45      -19.000  19.000  -6.718  3.83 20.00 5 2 201
ATOM    444  CA  ASP   45       28.500  19.000  47.023  3.83 20.00 5 2 201
ATOM    445  CA  ASP   45        4.750 -14.250  26.870  3.83 20.00 5 2 201
ATOM    446  CA  ASP   45       19.000 -38.000 -20.153  3.83 20.00 4 2 201
ATOM    447  CA  ASP   45       -9.500  19.000  33.588  3.83 20.00 6 2 201
ATOM    448  CA  ASP   45      -28.500  -9.500   6.718  3.82 20.00 7 2 201
ATOM    449  CA  ASP   45        9.500 -19.000  20.153  3.82 20.00 5 2 201
ATOM    450  CA  ASP   46       -4.750   4.750  40.305  3.81 20.00 8 2 201
ATOM    451  CA  ASP   46       28.500  38.000  33.588  3.80 20.00 6 2 201
ATOM    452  CA  ASP   46       33.250   4.750  40.305  3.80 20.00 6 2 201
ATOM    453  CA  ASP   46      -19.000   0.000  20.153  3.79 20.00 2 2 201
ATOM    454  CA  ASP   46      -28.500  -9.500 -20.153  3.79 20.00 4 2 201
ATOM    455  CA  ASP   46       61.750 -33.250  26.870  3.79 20.00 4 2 201
ATOM    456  CA  ASP   46        9.500   9.500   6.718  3.79 20.00 6 2 201
ATOM    457  CA  ASP   46       33.250  -4.750   0.000  3.78 20.00 6 2 201
ATOM    458  CA  ASP   46      -28.500 -19.000   6.718  3.78 20.00 6 2 201
ATOM    459  CA  ASP   46      -47.500   9.500 -47.023  3.77 20.00 5 2 201
ATOM    460  CA  ASP   47       -9.500   0.000  -6.718  3.77 20.00 6 2 201
ATOM    461  CA  ASP   47        9.500  38.000  47.023  3.75 20.00 5 2 201
ATOM    462  CA  ASP   47      -19.000   9.500  -6.718  3.75 20.00 4 2 201
ATOM    463  CA  ASP   47        9.500   9.500  73.893  3.75 20.00 6 2 201
ATOM    464  CA  ASP   47       33.250  -4.750  13.435  3.75 20.00 6 2 201
ATOM    465  CA  ASP   47       52.250 -23.750  13.435  3.73 20.00 3 2 201
ATOM    466  CA  ASP   47        0.000  19.000   6.718  3.71 20.00 4 2 201
ATOM    467  CA  ASP   47       28.500  19.000  33.588  3.71 20.00 6 2 201
ATOM    468  CA  ASP   47        0.000   0.000 -60.458  3.70 20.00 5 2 201
ATOM    469  CA  ASP   47      -38.000   0.000 -60.458  3.69 20.00 6 2 201
ATOM    470  CA  ASP   48       33.250 -23.750  40.305  3.69 20.00 5 2 201
ATOM    471  CA  ASP   48       -9.500   0.000  33.588  3.69 20.00 6 2 201
ATOM    472  CA  ASP   48      -14.250   4.750 -13.435  3.68 20.00 4 2 201
ATOM    473  CA  ASP   48       28.500  28.500  47.023  3.67 20.00 4 2 201
ATOM    474  CA  ASP   48        4.750  23.750  67.175  3.67 20.00 5 2 201
ATOM    475  CA  ASP   48        4.750   4.750  67.175  3.66 20.00 6 2 201
ATOM    476  CA  ASP   48       23.750 -23.750 -13.435  3.65 20.00 3 2 201
ATOM    477  CA  ASP   48       19.000   0.000  -6.718  3.64 20.00 4 2 201
ATOM    478  CA  ASP   48        9.500  -9.500 -20.153  3.64 20.00 5 2 201
ATOM    479  CA  ASP   48       38.000 -28.500  33.588  3.63 20.00 4 2 201
ATOM    480  CA  ASP   49       38.000  -9.500  47.023  3.63 20.00 3 2 201
ATOM    481  CA  ASP   49      -23.750 -14.250 -26.870  3.63 20.00 5 2 201
ATOM    482  CA  ASP   49       61.750 -33.250  13.435  3.62 20.00 6 2 201
ATOM    483  CA  ASP   49       33.250 -33.250 -13.435  3.61 20.00 5 2 201
ATOM    484  CA  ASP   49       19.000 -47.500   6.718  3.61 20.00 5 2 201
ATOM    485  CA  ASP   49      -33.250 -14.250   0.000  3.61 20.00 6 2 201
ATOM    486  CA  ASP   49       23.750  23.750  26.870  3.61 20.00 4 2 201
ATOM    487  CA  ASP   49      -28.500  -9.500 -33.588  3.61 20.00 6 2 201
ATOM    488  CA  ASP   49       52.250 -33.250   0.000  3.60 20.00 4 2 201
ATOM    489  CA  ASP   49       23.750 -42.750  13.435  3.60 20.00 5 2 201
ATOM    490  CA  ASP   50       47.500 -38.000  33.588  3.59 20.00 4 2 201
ATOM    491  CA  ASP   50       -9.500  28.500   6.718  3.59 20.00 6 2 201
ATOM    492  CA  ASP   50      -23.750  -4.750 -53.740  3.59 20.00 5 2 201
ATOM    493  CA  ASP   50      -42.750   4.750 -53.740  3.57 20.00 3 2 201
ATOM    494  CA  ASP   50      -42.750  23.750 -26.870  3.56 20.00 7 2 201
ATOM    495  CA  ASP   50       23.750  23.750  67.175  3.56 20.00 6 2 201
ATOM    496  CA  ASP   50      -23.750  -4.750  13.435  3.55 20.00 4 2 201
ATOM    497  CA  ASP   50       47.500 -28.500   6.718  3.51 20.00 3 2 201
ATOM    498  CA  ASP   50       47.500 -19.000  33.588  3.51 20.00 2 2 201
ATOM    499  CA  ASP   50       14.250 -14.250  40.305  3.50 20.00 6 2 201
ATOM    500  CA  ASP   51       28.500   9.500  47.023  3.50 20.00 5 2 201
ATOM    501  CA  ASP   51       23.750  -4.750  67.175  3.50 20.00 7 2 201
ATOM    502  CA  ASP   51       33.250   4.750  26.870  3.50 20.00 5 2 201
ATOM    503  CA  ASP   51      -14.250  14.250 -26.870  3.50 20.00 6 2 201
ATOM    504  CA  ASP   51      -14.250  14.250 -40.305  3.50 20.00 4 2 201
ATOM    505  CA  ASP   51      -19.000 -19.000 -20.153  3.49 20.00 3 2 201
ATOM    506  CA  ASP   51       42.750 -42.750  26.870  3.49 20.00 5 2 201
ATOM    507  CA  ASP   51       23.750 -14.250  53.740  3.49 20.00 6 2 201
ATOM    508  CA  ASP   51       14.250   4.750   0.000  3.48 20.00 6 2 201
ATOM    509  CA  ASP   51       28.500  -9.500  60.458  3.48 20.00 6 2 201
ATOM    510  CA  ASP   52      -28.500 -19.000  -6.718  3.48 20.00 7 2 201
ATOM    511  CA  ASP   52      -42.750  23.750 -53.740  3.46 20.00 6 2 201
ATOM    512  CA  ASP   52       33.250 -42.750 -13.435  3.45 20.00 6 2 201
ATOM    513  CA  ASP   52      -38.000   0.000 -47.023  3.45 20.00 4 2 201
ATOM    514  CA  ASP   52        4.750  -4.750 -13.435  3.44 20.00 7 2 201
ATOM    515  CA  ASP   52       14.250  -4.750  53.740  3.43 20.00 4 2 201
ATOM    516  CA  ASP   52        0.000 -19.000 -33.588  3.43 20.00 5 2 201
ATOM    517  CA  ASP   52       23.750   4.750  13.435  3.42 20.00 5 2 201
ATOM    518  CA  ASP   52      -33.250  -4.750 -40.305  3.41 20.00 5 2 201
ATOM    519  CA  ASP   52      -47.500   9.500 -33.588  3.40 20.00 4 2 201
ATOM    520  CA  ASP   53      -14.250  -4.750  26.870  3.39 20.00 5 2 201
ATOM    521  CA  ASP   53       28.500  28.500  33.588  3.37 20.00 5 2 201
ATOM    522  CA  ASP   53        9.500   0.000  -6.718  3.36 20.00 5 2 201
ATOM    523  CA  ASP   53       38.000   0.000  20.153  3.35 20.00 6 2 201
ATOM    524  CA  ASP   53      -23.750 -14.250 -40.305  3.33 20.00 6 2 201
ATOM    525  CA  ASP   53        4.750  -4.750  40.305  3.32 20.00 6 2 201
ATOM    526  CA  ASP   53       -9.500  28.500  20.153  3.31 20.00 5 2 201
ATOM    527  CA  ASP   53       23.750 -52.250 -13.435  3.31 20.00 4 2 201
ATOM    528  CA  ASP   53        0.000  38.000  33.588  3.30 20.00 4 2 201
ATOM    529  CA  ASP   53       23.750  42.750  40.305  3.29 20.00 4 2 201
ATOM    530  CA  ASP   54        9.500   0.000  73.893  3.28 20.00 4 2 201
ATOM    531  CA  ASP   54       -4.750  14.250 -67.175  3.27 20.00 5 2 201
ATOM    532  CA  ASP   54      -19.000  -9.500  20.153  3.27 20.00 4 2 201
ATOM    533  CA  ASP   54        0.000   0.000  -6.718  3.27 20.00 5 2 201
ATOM    534  CA  ASP   54       38.000 -28.500  -6.718  3.26 20.00 4 2 201
ATOM    535  CA  ASP   54      -47.500  19.000 -60.458  3.26 20.00 5 2 201
ATOM    536  CA  ASP   54      -42.750  14.250 -67.175  3.26 20.00 5 2 201
ATOM    537  CA  ASP   54      -38.000   9.500 -73.893  3.25 20.00 4 2 201
ATOM    538  CA  ASP   54       38.000 -19.000  47.023  3.24 20.00 3 2 201
ATOM    539  CA  ASP   54       19.000   9.500  20.153  3.24 20.00 3 2 201
ATOM    540  CA  ASP   55      -14.250 -14.250 -53.740  3.24 20.00 5 2 201
ATOM    541  CA  ASP   55       38.000  -9.500   6.718  3.24 20.00 3 2 201
ATOM    542  CA  ASP   55       14.250 -42.750 -13.435  3.24 20.00 3 2 201
ATOM    543  CA  ASP   55       57.000 -28.500   6.718  3.24 20.00 5 2 201
ATOM    544  CA  ASP   55      -23.750 -23.750   0.000  3.23 20.00 5 2 201
ATOM    545  CA  ASP   55        9.500  19.000  73.893  3.23 20.00 5 2 201
ATOM    546  CA  ASP   55      -38.000  28.500 -20.153  3.22 20.00 5 2 201
ATOM    547  CA  ASP   55      -28.500  28.500 -20.153  3.21 20.00 5 2 201
ATOM    548  CA  ASP   55        0.000  19.000  60.458  3.20 20.00 5 2 201
ATOM    549  CA  ASP   55      -33.250  23.750 -40.305  3.20 20.00 4 2 201
ATOM    550  CA  ASP   56      -23.750 -14.250  13.435  3.19 20.00 5 2 201
ATOM    551  CA  ASP   56       14.250  -4.750 -13.435  3.19 20.00 4 2 201
ATOM    552  CA  ASP   56        9.500  19.000  20.153  3.19 20.00 3 2 201
ATOM    553  CA  ASP   56       19.000 -28.500 -20.153  3.18 20.00 3 2 201
ATOM    554  CA  ASP   56       61.750 -42.750  26.870  3.18 20.00 4 2 201
ATOM    555  CA  ASP   56      -42.750   4.750 -13.435  3.18 20.00 5 2 201
ATOM    556  CA  ASP   56       66.500 -38.000  33.588  3.18 20.00 4 2 201
ATOM    557  CA  ASP   56       28.500 -47.500 -20.153  3.17 20.00 5 2 201
ATOM    558  CA  ASP   56       42.750 -23.750  40.305  3.17 20.00 3 2 201
ATOM    559  CA  ASP   56       23.750 -14.250 -13.435  3.16 20.00 2 2 201
ATOM    560  CA  ASP   57       42.750 -14.250  13.435  3.16 20.00 4 2 201
ATOM    561  CA  ASP   57       -9.500 -19.000 -47.023  3.15 20.00 4 2 201
ATOM    562  CA  ASP   57       -4.750  33.250  40.305  3.15 20.00 2 2 201
ATOM    563  CA  ASP   57       23.750 -23.750  40.305  3.10 20.00 5 2 201
ATOM    564  CA  ASP   57       -4.750 -23.750 -13.435  3.09 20.00 2 2 201
ATOM    565  CA  ASP   57      -28.500  28.500  -6.718  3.09 20.00 6 2 201
ATOM    566  CA  ASP   57       33.250 -14.250  53.740  3.09 20.00 4 2 201
ATOM    567  CA  ASP   57       28.500  38.000  47.023  3.09 20.00 3 2 201
ATOM    568  CA  ASP   57      -38.000   0.000 -73.893  3.09 20.00 5 2 201
ATOM    569  CA  ASP   57        9.500  28.500  20.153  3.06 20.00 5 2 201
ATOM    570  CA  ASP   58       23.750   4.750  67.175  3.04 20.00 3 2 201
ATOM    571  CA  ASP   58      -42.750   4.750 -67.175  3.04 20.00 3 2 201
ATOM    572  CA  ASP   58      -47.500  19.000 -47.023  3.02 20.00 5 2 201
ATOM    573  CA  ASP   58       -4.750  33.250  26.870  3.01 20.00 1 2 201
ATOM    574  CA  ASP   58      -42.750  14.250 -13.435  3.00 20.00 4 2 201
ATOM    575  CA  ASP   58       28.500  19.000  60.458  3.00 20.00 5 2 201
ATOM    576  CA  ASP   58      -47.500   9.500 -60.458  2.99 20.00 3 2 201
ATOM    577  CA  ASP   58       28.500   9.500  20.153  2.99 20.00 5 2 201
ATOM    578  CA  ASP   58      -19.000 -19.000 -33.588  2.99 20.00 5 2 201
ATOM    579  CA  ASP   58       33.250  -4.750  53.740  2.99 20.00 4 2 201
ATOM    580  CA  ASP   59       38.000 -57.000  -6.718  2.98 20.00 3 2 201
ATOM    581  CA  ASP   59       33.250  33.250  40.305  2.98 20.00 4 2 201
ATOM    582  CA  ASP   59      -19.000  -9.500 -60.458  2.96 20.00 4 2 201
ATOM    583  CA  ASP   59      -23.750  14.250 -80.610  2.92 20.00 3 2 201
ATOM    584  CA  ASP   59      -14.250  -4.750 -80.610  2.92 20.00 4 2 201
ATOM    585  CA  ASP   59      -28.500  -9.500 -60.458  2.90 20.00 4 2 201
ATOM    586  CA  ASP   59      -14.250 -23.750 -13.435  2.90 20.00 3 2 201
ATOM    587  CA  ASP   59       66.500 -38.000  20.153  2.88 20.00 4 2 201
ATOM    588  CA  ASP   59       33.250  23.750  40.305  2.87 20.00 4 2 201
ATOM    589  CA  ASP   59       38.000 -47.500  20.153  2.87 20.00 5 2 201
ATOM    590  CA  ASP   60       14.250  42.750  40.305  2.87 20.00 3 2 201
ATOM    591  CA  ASP   60        4.750  14.250   0.000  2.87 20.00 3 2 201
ATOM    592  CA  ASP   60       47.500 -57.000   6.718  2.86 20.00 4 2 201
ATOM    593  CA  ASP   60       14.250 -33.250 -26.870  2.85 20.00 6 2 201
ATOM    594  CA  ASP   60       66.500 -28.500  20.153  2.85 20.00 4 2 201
ATOM    595  CA  ASP   60        9.500 -38.000 -20.153  2.84 20.00 4 2 201
ATOM    596  CA  ASP   60      -19.000  19.000 -73.893  2.84 20.00 4 2 201
ATOM    597  CA  ASP   60       28.500 -28.500  33.588  2.84 20.00 2 2 201
ATOM    598  CA  ASP   60        0.000 -19.000 -47.023  2.82 20.00 4 2 201
ATOM    599  CA  ASP   60       -9.500  28.500  33.588  2.82 20.00 2 2 201
ATOM    600  CA  ASP   61        4.750 -23.750 -26.870  2.81 20.00 4 2 201
ATOM    601  CA  ASP   61       -9.500   9.500  -6.718  2.80 20.00 3 2 201
ATOM    602  CA  ASP   61       28.500  28.500  60.458  2.80 20.00 4 2 201
ATOM    603  CA  ASP   61       61.750 -33.250  40.305  2.79 20.00 5 2 201
ATOM    604  CA  ASP   61        9.500   0.000  60.458  2.79 20.00 4 2 201
ATOM    605  CA  ASP   61        4.750  23.750  13.435  2.78 20.00 4 2 201
ATOM    606  CA  ASP   61      -33.250  23.750 -67.175  2.78 20.00 3 2 201
ATOM    607  CA  ASP   61       52.250 -52.250   0.000  2.78 20.00 4 2 201
ATOM    608  CA  ASP   61       14.250 -42.750   0.000  2.77 20.00 3 2 201
ATOM    609  CA  ASP   61       61.750 -23.750  26.870  2.76 20.00 3 2 201
ATOM    610  CA  ASP   62        4.750   4.750  53.740  2.75 20.00 5 2 201
ATOM    611  CA  ASP   62       19.000 -47.500 -20.153  2.74 20.00 2 2 201
ATOM    612  CA  ASP   62      -52.250  14.250 -53.740  2.73 20.00 4 2 201
ATOM    613  CA  ASP   62       28.500 -38.000 -20.153  2.73 20.00 3 2 201
ATOM    614  CA  ASP   62        0.000  -9.500 -60.458  2.73 20.00 4 2 201
ATOM    615  CA  ASP   62       47.500  -9.500  33.588  2.72 20.00 3 2 201
ATOM    616  CA  ASP   62       42.750 -42.750 -13.435  2.72 20.00 4 2 201
ATOM    617  CA  ASP   62       14.250  -4.750  67.175  2.71 20.00 3 2 201
ATOM    618  CA  ASP   62       61.750 -42.750  13.435  2.69 20.00 3 2 201
ATOM    619  CA  ASP   62       19.000 -19.000  47.023  2.67 20.00 5 2 201
ATOM    620  CA  ASP   63       57.000 -47.500  20.153  2.67 20.00 4 2 201
ATOM    621  CA  ASP   63        0.000 -28.500  -6.718  2.67 20.00 4 2 201
ATOM    622  CA  ASP   63      -28.500  28.500 -47.023  2.66 20.00 2 2 201
ATOM    623  CA  ASP   63      -47.500  19.000 -33.588  2.66 20.00 3 2 201
ATOM    624  CA  ASP   63       66.500 -28.500  33.588  2.65 20.00 5 2 201
ATOM    625  CA  ASP   63       38.000 -57.000   6.718  2.64 20.00 4 2 201
ATOM    626  CA  ASP   63        4.750 -33.250 -13.435  2.63 20.00 2 2 201
ATOM    627  CA  ASP   63        0.000   0.000 -47.023  2.62 20.00 3 2 201
ATOM    628  CA  ASP   63       19.000  -9.500  60.458  2.62 20.00 4 2 201
ATOM    629  CA  ASP   63        4.750  42.750  40.305  2.61 20.00 2 2 201
ATOM    630  CA  ASP   64      -14.250  23.750  26.870  2.60 20.00 2 2 201
ATOM    631  CA  ASP   64      -52.250   4.750 -40.305  2.59 20.00 3 2 201
ATOM    632  CA  ASP   64       33.250 -52.250 -13.435  2.59 20.00 4 2 201
ATOM    633  CA  ASP   64       23.750 -42.750 -26.870  2.56 20.00 2 2 201
ATOM    634  CA  ASP   64       33.250 -52.250  13.435  2.56 20.00 4 2 201
ATOM    635  CA  ASP   64       47.500 -47.500  20.153  2.54 20.00 3 2 201
ATOM    636  CA  ASP   64       23.750   4.750   0.000  2.53 20.00 3 2 201
ATOM    637  CA  ASP   64        0.000  -9.500  33.588  2.52 20.00 4 2 201
ATOM    638  CA  ASP   64        0.000 -28.500 -20.153  2.52 20.00 4 2 201
ATOM    639  CA  ASP   64       42.750  -4.750  40.305  2.51 20.00 2 2 201
ATOM    640  CA  ASP   65       14.250  14.250  13.435  2.51 20.00 5 2 201
ATOM    641  CA  ASP   65        0.000   9.500  60.458  2.51 20.00 4 2 201
ATOM    642  CA  ASP   65       28.500 -57.000  -6.718  2.49 20.00 3 2 201
ATOM    643  CA  ASP   65      -38.000  28.500 -47.023  2.49 20.00 2 2 201
ATOM    644  CA  ASP   65       28.500 -57.000   6.718  2.49 20.00 3 2 201
ATOM    645  CA  ASP   65       -4.750 -23.750 -26.870  2.49 20.00 4 2 201
ATOM    646  CA  ASP   65        0.000  38.000  47.023  2.48 20.00 4 2 201
ATOM    647  CA  ASP   65       28.500   0.000  60.458  2.48 20.00 3 2 201
ATOM    648  CA  ASP   65        4.750  -4.750 -40.305  2.45 20.00 3 2 201
ATOM    649  CA  ASP   65      -14.250  14.250 -80.610  2.44 20.00 3 2 201
ATOM    650  CA  ASP   66       19.000   9.500   6.718  2.44 20.00 5 2 201
ATOM    651  CA  ASP   66       -9.500  19.000  -6.718  2.43 20.00 2 2 201
ATOM    652  CA  ASP   66       23.750 -33.250 -26.870  2.43 20.00 4 2 201
ATOM    653  CA  ASP   66       42.750 -23.750   0.000  2.41 20.00 4 2 201
ATOM    654  CA  ASP   66      -14.250  14.250 -13.435  2.40 20.00 4 2 201
ATOM    655  CA  ASP   66        0.000   9.500  -6.718  2.40 20.00 3 2 201
ATOM    656  CA  ASP   66       57.000 -47.500   6.718  2.39 20.00 2 2 201
ATOM    657  CA  ASP   66      -28.500  19.000 -73.893  2.38 20.00 4 2 201
ATOM    658  CA  ASP   66       -4.750  23.750   0.000  2.38 20.00 2 2 201
ATOM    659  CA  ASP   66       33.250  14.250  40.305  2.36 20.00 2 2 201
ATOM    660  CA  ASP   67       52.250 -14.250  26.870  2.36 20.00 3 2 201
ATOM    661  CA  ASP   67      -19.000  28.500  -6.718  2.31 20.00 4 2 201
ATOM    662  CA  ASP   67        9.500 -38.000  -6.718  2.31 20.00 2 2 201
ATOM    663  CA  ASP   67      -52.250   4.750 -53.740  2.29 20.00 3 2 201
ATOM    664  CA  ASP   67       28.500 -28.500 -20.153  2.28 20.00 2 2 201
ATOM    665  CA  ASP   67      -23.750  23.750 -67.175  2.28 20.00 3 2 201
ATOM    666  CA  ASP   67        9.500  -9.500  47.023  2.25 20.00 3 2 201
ATOM    667  CA  ASP   67        4.750  -4.750 -53.740  2.24 20.00 3 2 201
ATOM    668  CA  ASP   67       61.750 -23.750  13.435  2.24 20.00 2 2 201
ATOM    669  CA  ASP   67       57.000 -19.000  20.153  2.24 20.00 4 2 201
ATOM    670  CA  ASP   68      -52.250  14.250 -40.305  2.21 20.00 3 2 201
ATOM    671  CA  ASP   68        4.750  -4.750 -26.870  2.20 20.00 4 2 201
ATOM    672  CA  ASP   68        0.000 -19.000  20.153  2.19 20.00 2 2 201
ATOM    673  CA  ASP   68       47.500 -19.000   6.718  2.19 20.00 3 2 201
ATOM    674  CA  ASP   68      -33.250  -4.750 -53.740  2.17 20.00 3 2 201
ATOM    675  CA  ASP   68       14.250 -23.750 -26.870  2.14 20.00 3 2 201
ATOM    676  CA  ASP   68        0.000   0.000 -20.153  2.14 20.00 4 2 201
ATOM    677  CA  ASP   68       52.250 -52.250  13.435  2.14 20.00 3 2 201
ATOM    678  CA  ASP   68      -47.500   0.000 -60.458  2.14 20.00 3 2 201
ATOM    679  CA  ASP   68       57.000 -19.000  33.588  2.13 20.00 2 2 201
ATOM    680  CA  ASP   69       -4.750  33.250  13.435  2.13 20.00 4 2 201
ATOM    681  CA  ASP   69       71.250 -33.250  26.870  2.13 20.00 2 2 201
ATOM    682  CA  ASP   69      -28.500  -9.500 -47.023  2.13 20.00 3 2 201
ATOM    683  CA  ASP   69      -14.250 -23.750 -26.870  2.10 20.00 3 2 201
ATOM    684  CA  ASP   69       38.000   0.000  47.023  2.10 20.00 1 2 201
ATOM    685  CA  ASP   69      -42.750  23.750 -40.305  2.09 20.00 0 2 201
ATOM    686  CA  ASP   69      -23.750  23.750 -40.305  2.08 20.00 1 2 201
ATOM    687  CA  ASP   69      -42.750  23.750 -13.435  2.08 20.00 4 2 201
ATOM    688  CA  ASP   69       -4.750 -14.250  26.870  2.07 20.00 3 2 201
ATOM    689  CA  ASP   69        0.000  28.500   6.718  2.05 20.00 3 2 201
ATOM    690  CA  ASP   70        9.500  19.000   6.718  2.05 20.00 4 2 201
ATOM    691  CA  ASP   70       19.000 -19.000 -20.153  2.04 20.00 3 2 201
ATOM    692  CA  ASP   70      -28.500  28.500 -33.588  2.03 20.00 3 2 201
ATOM    693  CA  ASP   70      -38.000  28.500 -33.588  2.03 20.00 5 2 201
TER
