# Supplementary material for: Coincidence detection and bi-directional transmembrane signaling control a bacterial second messenger receptor
Source: eLife. 2016 Dec 21;5:e21848. doi: 10.7554/eLife.21848 (PMC5231407; doi:10.7554/eLife.21848)
Supplement: Figure 4—source data 2. — The zip archive contains buffer-subtracted scattering raw data (folder ‘raw_data’, extension ‘.dat’) and GNOM files (folder ‘gnom_output’, extension ‘.out’) that contain original data, real space distance distribution functions, and associated statistics. The folder ‘damfilt_pdb’ contains the final files (extension ‘.pdb’) of the envelope modeling. DOI: http://dx.doi.org/10.7554/eLife.21848.011 [file elife-21848-fig4-data2.zip › Figure4_SourceData1_LapDfull_R/damfilt_pdb/damfilt_LapDapo.pdb]

REMARK 265
REMARK 265 EXPERIMENT TYPE: THEORETICAL MODELLING
REMARK 265
REMARK 265 METHOD USED TO DETERMINE THE STRUCTURE:
REMARK 265                FILTERING OF AVERAGED AB INITIO MODELS
REMARK 265
REMARK 265 SOFTWARE USED    : DAMFILT 5.0 (r3709)
REMARK 265 SOFTWARE AUTHORS : EMBL Hamburg
REMARK 265
REMARK 265 EXPERIMENTAL DETAILS :
REMARK 265  Input file name          : damaver.pdb
REMARK 265  Number of atoms          :     2240
REMARK 265  Atomic Radius            :        4.500
REMARK 265  Excluded volume per atom :      515.816
REMARK 265  Average excluded volume  :   431490.000
REMARK 265  Cut off volume           :   431490.000
REMARK 265  Contact threshold        :        5
REMARK 265  Filtered number of atoms :      837
REMARK 265  Filtered volume          :   431737.616
REMARK 265
ATOM      1  CA  ASP    1       22.500 -31.500 -44.548  6.13 20.00 9 2 201
ATOM      2  CA  ASP    1       27.000 -36.000 -38.184  5.74 20.00 9 2 201
ATOM      3  CA  ASP    1       18.000 -36.000 -38.184  5.70 20.00 9 2 201
ATOM      4  CA  ASP    1       27.000 -27.000 -50.912  5.69 20.00 9 2 201
ATOM      5  CA  ASP    1       22.500 -31.500 -31.820  5.56 20.00 7 2 201
ATOM      6  CA  ASP    1       31.500 -31.500 -57.276  5.51 20.0010 2 201
ATOM      7  CA  ASP    1        4.500  -4.500  19.092  5.41 20.00 6 2 201
ATOM      8  CA  ASP    1       27.000 -36.000 -50.912  5.41 20.00 8 2 201
ATOM      9  CA  ASP    1       22.500 -31.500 -57.276  5.38 20.0010 2 201
ATOM     10  CA  ASP    2        0.000  -9.000  12.728  5.29 20.00 7 2 201
ATOM     11  CA  ASP    2       27.000 -27.000 -38.184  5.22 20.00 8 2 201
ATOM     12  CA  ASP    2       18.000 -27.000 -50.912  5.20 20.0010 2 201
ATOM     13  CA  ASP    2       18.000 -36.000 -50.912  5.19 20.00 9 2 201
ATOM     14  CA  ASP    2        4.500  22.500  82.731  5.14 20.00 8 2 201
ATOM     15  CA  ASP    2       -4.500  13.500   6.364  5.13 20.00 9 2 201
ATOM     16  CA  ASP    2       27.000 -36.000 -63.640  5.10 20.00 6 2 201
ATOM     17  CA  ASP    2       13.500 -31.500 -31.820  4.97 20.00 6 2 201
ATOM     18  CA  ASP    2       -4.500  13.500  -6.364  4.92 20.00 7 2 201
ATOM     19  CA  ASP    2       -9.000  54.000   0.000  4.90 20.0010 2 201
ATOM     20  CA  ASP    3       22.500 -40.500 -44.548  4.89 20.00 7 2 201
ATOM     21  CA  ASP    3       18.000 -27.000 -38.184  4.88 20.00 7 2 201
ATOM     22  CA  ASP    3       18.000 -36.000 -25.456  4.88 20.00 6 2 201
ATOM     23  CA  ASP    3       22.500 -40.500 -57.276  4.86 20.00 7 2 201
ATOM     24  CA  ASP    3      -27.000 -27.000 -25.456  4.85 20.00 9 2 201
ATOM     25  CA  ASP    3       -4.500  22.500  82.731  4.84 20.00 6 2 201
ATOM     26  CA  ASP    3       13.500 -13.500  31.820  4.81 20.00 7 2 201
ATOM     27  CA  ASP    3      -18.000  27.000  38.184  4.81 20.00 9 2 201
ATOM     28  CA  ASP    3      -22.500 -13.500 -31.820  4.81 20.00 9 2 201
ATOM     29  CA  ASP    3       13.500 -40.500 -44.548  4.80 20.00 8 2 201
ATOM     30  CA  ASP    4       -4.500 -13.500   6.364  4.79 20.00 8 2 201
ATOM     31  CA  ASP    4       -9.000  18.000   0.000  4.76 20.00 8 2 201
ATOM     32  CA  ASP    4       -9.000   9.000   0.000  4.74 20.00 7 2 201
ATOM     33  CA  ASP    4        9.000 -36.000 -50.912  4.74 20.00 8 2 201
ATOM     34  CA  ASP    4       13.500 -31.500 -44.548  4.74 20.00 8 2 201
ATOM     35  CA  ASP    4       18.000 -36.000 -63.640  4.73 20.00 8 2 201
ATOM     36  CA  ASP    4       13.500 -31.500 -57.276  4.71 20.00 9 2 201
ATOM     37  CA  ASP    4        9.000 -27.000 -50.912  4.68 20.00 7 2 201
ATOM     38  CA  ASP    4       27.000 -27.000 -63.640  4.68 20.00 7 2 201
ATOM     39  CA  ASP    4      -18.000   0.000 -12.728  4.67 20.00 8 2 201
ATOM     40  CA  ASP    5       22.500 -22.500 -44.548  4.67 20.00 8 2 201
ATOM     41  CA  ASP    5        0.000  18.000  76.368  4.65 20.00 7 2 201
ATOM     42  CA  ASP    5      -13.500 -31.500 -31.820  4.64 20.00 7 2 201
ATOM     43  CA  ASP    5       31.500 -40.500 -57.276  4.63 20.00 7 2 201
ATOM     44  CA  ASP    5      -18.000 -27.000 -25.456  4.63 20.00 7 2 201
ATOM     45  CA  ASP    5       -4.500  -4.500   6.364  4.63 20.00 7 2 201
ATOM     46  CA  ASP    5      -31.500 -22.500 -31.820  4.62 20.00 8 2 201
ATOM     47  CA  ASP    5        9.000 -27.000 -38.184  4.62 20.00 8 2 201
ATOM     48  CA  ASP    5       36.000 -36.000 -63.640  4.62 20.00 6 2 201
ATOM     49  CA  ASP    5      -22.500 -22.500 -19.092  4.62 20.00 7 2 201
ATOM     50  CA  ASP    6       -4.500 -22.500 -44.548  4.62 20.00 5 2 201
ATOM     51  CA  ASP    6       27.000 -45.000 -63.640  4.62 20.00 8 2 201
ATOM     52  CA  ASP    6      -27.000 -18.000 -25.456  4.59 20.00 8 2 201
ATOM     53  CA  ASP    6      -13.500   4.500  -6.364  4.55 20.00 8 2 201
ATOM     54  CA  ASP    6      -13.500  22.500  -6.364  4.55 20.00 7 2 201
ATOM     55  CA  ASP    6      -18.000  54.000   0.000  4.55 20.00 5 2 201
ATOM     56  CA  ASP    6        4.500  31.500  57.276  4.55 20.00 6 2 201
ATOM     57  CA  ASP    6        9.000 -27.000 -25.456  4.55 20.00 8 2 201
ATOM     58  CA  ASP    6      -13.500  13.500  -6.364  4.54 20.00 9 2 201
ATOM     59  CA  ASP    6       -9.000  36.000  76.368  4.54 20.00 7 2 201
ATOM     60  CA  ASP    7        4.500 -31.500 -44.548  4.53 20.00 8 2 201
ATOM     61  CA  ASP    7        9.000  -9.000  25.456  4.53 20.00 6 2 201
ATOM     62  CA  ASP    7       13.500 -22.500 -44.548  4.53 20.00 8 2 201
ATOM     63  CA  ASP    7       18.000 -27.000 -25.456  4.52 20.00 8 2 201
ATOM     64  CA  ASP    7       36.000 -27.000 -63.640  4.52 20.00 5 2 201
ATOM     65  CA  ASP    7      -27.000  45.000  25.456  4.51 20.00 9 2 201
ATOM     66  CA  ASP    7        0.000   9.000  76.368  4.48 20.00 9 2 201
ATOM     67  CA  ASP    7      -13.500  49.500   6.364  4.47 20.00 6 2 201
ATOM     68  CA  ASP    7      -22.500  13.500 -19.092  4.46 20.00 7 2 201
ATOM     69  CA  ASP    7        4.500 -13.500  19.092  4.46 20.00 9 2 201
ATOM     70  CA  ASP    8       -4.500 -22.500  -6.364  4.45 20.00 5 2 201
ATOM     71  CA  ASP    8        4.500  31.500  82.731  4.45 20.00 5 2 201
ATOM     72  CA  ASP    8      -18.000  18.000   0.000  4.44 20.00 8 2 201
ATOM     73  CA  ASP    8        0.000 -18.000   0.000  4.43 20.00 8 2 201
ATOM     74  CA  ASP    8        0.000   9.000  12.728  4.43 20.00 7 2 201
ATOM     75  CA  ASP    8       18.000 -45.000 -63.640  4.43 20.00 7 2 201
ATOM     76  CA  ASP    8       -4.500  31.500  70.004  4.43 20.00 6 2 201
ATOM     77  CA  ASP    8       13.500 -22.500 -57.276  4.43 20.00 6 2 201
ATOM     78  CA  ASP    8        0.000  27.000  50.912  4.42 20.00 5 2 201
ATOM     79  CA  ASP    8       -9.000  45.000   0.000  4.42 20.00 7 2 201
ATOM     80  CA  ASP    9        4.500  31.500  70.004  4.41 20.00 5 2 201
ATOM     81  CA  ASP    9        0.000 -27.000 -50.912  4.41 20.00 5 2 201
ATOM     82  CA  ASP    9      -13.500 -22.500 -19.092  4.41 20.00 8 2 201
ATOM     83  CA  ASP    9       -4.500  22.500   6.364  4.41 20.00 9 2 201
ATOM     84  CA  ASP    9        0.000 -18.000 -50.912  4.40 20.00 4 2 201
ATOM     85  CA  ASP    9        0.000  36.000  76.368  4.39 20.00 7 2 201
ATOM     86  CA  ASP    9      -13.500  22.500  82.731  4.39 20.00 5 2 201
ATOM     87  CA  ASP    9        4.500 -31.500 -19.092  4.36 20.00 7 2 201
ATOM     88  CA  ASP    9      -22.500 -22.500 -31.820  4.35 20.00 8 2 201
ATOM     89  CA  ASP    9       -9.000  27.000  76.368  4.35 20.00 6 2 201
ATOM     90  CA  ASP   10      -18.000   9.000 -12.728  4.35 20.00 7 2 201
ATOM     91  CA  ASP   10      -22.500  22.500 -19.092  4.35 20.00 7 2 201
ATOM     92  CA  ASP   10       31.500 -31.500 -70.004  4.35 20.00 5 2 201
ATOM     93  CA  ASP   10       27.000 -18.000 -25.456  4.35 20.00 6 2 201
ATOM     94  CA  ASP   10       -4.500  31.500  57.276  4.34 20.00 7 2 201
ATOM     95  CA  ASP   10       -9.000 -27.000 -12.728  4.34 20.00 4 2 201
ATOM     96  CA  ASP   10      -13.500   4.500 -19.092  4.34 20.00 6 2 201
ATOM     97  CA  ASP   10        0.000   0.000  12.728  4.33 20.00 8 2 201
ATOM     98  CA  ASP   10        4.500  13.500  82.731  4.33 20.00 8 2 201
ATOM     99  CA  ASP   10        4.500 -22.500 -44.548  4.33 20.00 6 2 201
ATOM    100  CA  ASP   11      -22.500  31.500 -19.092  4.32 20.00 6 2 201
ATOM    101  CA  ASP   11        4.500  13.500  70.004  4.32 20.00 8 2 201
ATOM    102  CA  ASP   11       -4.500 -13.500 -44.548  4.32 20.00 5 2 201
ATOM    103  CA  ASP   11        0.000  -9.000  25.456  4.32 20.00 7 2 201
ATOM    104  CA  ASP   11        0.000 -27.000 -12.728  4.31 20.00 6 2 201
ATOM    105  CA  ASP   11      -22.500 -31.500 -31.820  4.30 20.00 7 2 201
ATOM    106  CA  ASP   11      -13.500 -13.500 -31.820  4.30 20.00 7 2 201
ATOM    107  CA  ASP   11       -9.000 -18.000 -12.728  4.30 20.00 5 2 201
ATOM    108  CA  ASP   11      -18.000  36.000 -12.728  4.30 20.00 6 2 201
ATOM    109  CA  ASP   11      -27.000 -18.000 -38.184  4.29 20.00 7 2 201
ATOM    110  CA  ASP   12      -18.000  27.000 -12.728  4.29 20.00 6 2 201
ATOM    111  CA  ASP   12        4.500  22.500  70.004  4.28 20.00 6 2 201
ATOM    112  CA  ASP   12        9.000 -36.000 -38.184  4.28 20.00 5 2 201
ATOM    113  CA  ASP   12       22.500 -22.500 -57.276  4.28 20.00 9 2 201
ATOM    114  CA  ASP   12        0.000  36.000  50.912  4.27 20.00 5 2 201
ATOM    115  CA  ASP   12       -9.000  18.000 -12.728  4.27 20.00 6 2 201
ATOM    116  CA  ASP   12       -9.000  18.000  89.095  4.26 20.00 7 2 201
ATOM    117  CA  ASP   12      -13.500  22.500  44.548  4.26 20.00 8 2 201
ATOM    118  CA  ASP   12      -31.500 -13.500 -19.092  4.26 20.00 6 2 201
ATOM    119  CA  ASP   12      -22.500  40.500 -19.092  4.25 20.00 5 2 201
ATOM    120  CA  ASP   13      -22.500  31.500  31.820  4.24 20.00 8 2 201
ATOM    121  CA  ASP   13      -13.500  40.500 -19.092  4.24 20.00 6 2 201
ATOM    122  CA  ASP   13      -18.000  36.000  25.456  4.23 20.00 7 2 201
ATOM    123  CA  ASP   13      -27.000  -9.000 -25.456  4.23 20.00 9 2 201
ATOM    124  CA  ASP   13       31.500 -31.500 -31.820  4.22 20.00 7 2 201
ATOM    125  CA  ASP   13       -4.500  -4.500  19.092  4.22 20.00 6 2 201
ATOM    126  CA  ASP   13        9.000 -18.000   0.000  4.21 20.00 7 2 201
ATOM    127  CA  ASP   13       18.000  18.000  50.912  4.21 20.00 8 2 201
ATOM    128  CA  ASP   13       13.500 -22.500  -6.364  4.21 20.00 7 2 201
ATOM    129  CA  ASP   13       13.500  22.500  57.276  4.21 20.00 5 2 201
ATOM    130  CA  ASP   14      -22.500  40.500  19.092  4.20 20.00 5 2 201
ATOM    131  CA  ASP   14        4.500  22.500  44.548  4.20 20.00 5 2 201
ATOM    132  CA  ASP   14      -22.500  -4.500 -31.820  4.20 20.00 8 2 201
ATOM    133  CA  ASP   14      -18.000  27.000   0.000  4.19 20.00 5 2 201
ATOM    134  CA  ASP   14       31.500 -22.500 -57.276  4.19 20.00 6 2 201
ATOM    135  CA  ASP   14      -18.000 -27.000 -12.728  4.19 20.00 6 2 201
ATOM    136  CA  ASP   14        9.000   0.000  25.456  4.18 20.00 6 2 201
ATOM    137  CA  ASP   14       22.500 -31.500 -70.004  4.18 20.00 6 2 201
ATOM    138  CA  ASP   14        0.000 -18.000  12.728  4.18 20.00 7 2 201
ATOM    139  CA  ASP   14      -27.000  27.000 -25.456  4.18 20.00 6 2 201
ATOM    140  CA  ASP   15        9.000 -18.000  38.184  4.17 20.00 6 2 201
ATOM    141  CA  ASP   15      -22.500   4.500 -19.092  4.17 20.00 4 2 201
ATOM    142  CA  ASP   15      -27.000  36.000 -12.728  4.17 20.00 5 2 201
ATOM    143  CA  ASP   15       27.000 -27.000 -25.456  4.16 20.00 5 2 201
ATOM    144  CA  ASP   15      -13.500  13.500  82.731  4.16 20.00 6 2 201
ATOM    145  CA  ASP   15      -18.000   0.000 -25.456  4.16 20.00 2 2 201
ATOM    146  CA  ASP   15      -13.500 -22.500 -31.820  4.16 20.00 7 2 201
ATOM    147  CA  ASP   15       18.000  -9.000  38.184  4.14 20.00 6 2 201
ATOM    148  CA  ASP   15       -9.000  27.000  12.728  4.14 20.00 6 2 201
ATOM    149  CA  ASP   15       -9.000  27.000  38.184  4.13 20.00 7 2 201
ATOM    150  CA  ASP   16      -13.500  22.500 -19.092  4.13 20.00 4 2 201
ATOM    151  CA  ASP   16        9.000 -27.000 -12.728  4.13 20.00 5 2 201
ATOM    152  CA  ASP   16       -9.000   9.000  12.728  4.13 20.00 5 2 201
ATOM    153  CA  ASP   16        0.000 -27.000   0.000  4.12 20.00 2 2 201
ATOM    154  CA  ASP   16      -13.500  31.500  -6.364  4.12 20.00 4 2 201
ATOM    155  CA  ASP   16        0.000  27.000  76.368  4.12 20.00 5 2 201
ATOM    156  CA  ASP   16       -4.500  13.500  19.092  4.11 20.00 6 2 201
ATOM    157  CA  ASP   16       13.500 -31.500 -19.092  4.11 20.00 5 2 201
ATOM    158  CA  ASP   16        4.500   4.500   6.364  4.11 20.00 5 2 201
ATOM    159  CA  ASP   16      -13.500  31.500 -19.092  4.11 20.00 4 2 201
ATOM    160  CA  ASP   17        4.500 -13.500  31.820  4.11 20.00 6 2 201
ATOM    161  CA  ASP   17      -27.000  54.000   0.000  4.10 20.00 5 2 201
ATOM    162  CA  ASP   17      -13.500  13.500   6.364  4.09 20.00 7 2 201
ATOM    163  CA  ASP   17       -9.000  27.000   0.000  4.09 20.00 4 2 201
ATOM    164  CA  ASP   17       31.500 -31.500 -44.548  4.08 20.00 6 2 201
ATOM    165  CA  ASP   17      -22.500  49.500   6.364  4.08 20.00 7 2 201
ATOM    166  CA  ASP   17      -13.500  31.500  31.820  4.08 20.00 7 2 201
ATOM    167  CA  ASP   17       -9.000 -27.000 -38.184  4.08 20.00 6 2 201
ATOM    168  CA  ASP   17       -4.500  13.500  82.731  4.07 20.00 8 2 201
ATOM    169  CA  ASP   17       22.500 -40.500 -31.820  4.07 20.00 5 2 201
ATOM    170  CA  ASP   18        9.000  18.000  76.368  4.07 20.00 7 2 201
ATOM    171  CA  ASP   18        9.000  27.000  63.640  4.07 20.00 5 2 201
ATOM    172  CA  ASP   18      -22.500 -13.500 -19.092  4.07 20.00 4 2 201
ATOM    173  CA  ASP   18      -31.500  31.500 -19.092  4.06 20.00 6 2 201
ATOM    174  CA  ASP   18      -22.500  58.500   6.364  4.06 20.00 8 2 201
ATOM    175  CA  ASP   18       -9.000   0.000   0.000  4.06 20.00 7 2 201
ATOM    176  CA  ASP   18       13.500 -31.500 -70.004  4.05 20.00 7 2 201
ATOM    177  CA  ASP   18        0.000  18.000   0.000  4.05 20.00 7 2 201
ATOM    178  CA  ASP   18       22.500 -31.500 -19.092  4.05 20.00 6 2 201
ATOM    179  CA  ASP   18        0.000 -18.000 -38.184  4.05 20.00 4 2 201
ATOM    180  CA  ASP   19      -13.500  58.500   6.364  4.05 20.00 5 2 201
ATOM    181  CA  ASP   19       -4.500  40.500  70.004  4.04 20.00 4 2 201
ATOM    182  CA  ASP   19        4.500 -22.500 -57.276  4.04 20.00 3 2 201
ATOM    183  CA  ASP   19        0.000  18.000  89.095  4.03 20.00 8 2 201
ATOM    184  CA  ASP   19        4.500 -22.500 -31.820  4.03 20.00 6 2 201
ATOM    185  CA  ASP   19       -9.000  27.000  50.912  4.03 20.00 7 2 201
ATOM    186  CA  ASP   19      -13.500  -4.500 -19.092  4.02 20.00 5 2 201
ATOM    187  CA  ASP   19      -18.000  45.000  25.456  4.02 20.00 6 2 201
ATOM    188  CA  ASP   19      -22.500  40.500  31.820  4.01 20.00 6 2 201
ATOM    189  CA  ASP   19        0.000   0.000   0.000  4.01 20.00 5 2 201
ATOM    190  CA  ASP   20        9.000  27.000  50.912  4.01 20.00 6 2 201
ATOM    191  CA  ASP   20       -9.000  36.000   0.000  4.01 20.00 4 2 201
ATOM    192  CA  ASP   20      -22.500  49.500  19.092  4.00 20.00 3 2 201
ATOM    193  CA  ASP   20       27.000 -36.000 -25.456  4.00 20.00 5 2 201
ATOM    194  CA  ASP   20       22.500 -22.500 -31.820  4.00 20.00 5 2 201
ATOM    195  CA  ASP   20        0.000  36.000  63.640  4.00 20.00 6 2 201
ATOM    196  CA  ASP   20       -4.500  31.500  44.548  4.00 20.00 7 2 201
ATOM    197  CA  ASP   20        4.500 -13.500   6.364  4.00 20.00 5 2 201
ATOM    198  CA  ASP   20       -4.500 -31.500 -31.820  4.00 20.00 4 2 201
ATOM    199  CA  ASP   20       18.000 -27.000 -12.728  3.99 20.00 7 2 201
ATOM    200  CA  ASP   21      -22.500  58.500  -6.364  3.99 20.00 4 2 201
ATOM    201  CA  ASP   21      -18.000   9.000 -25.456  3.99 20.00 4 2 201
ATOM    202  CA  ASP   21      -18.000  -9.000 -25.456  3.99 20.00 3 2 201
ATOM    203  CA  ASP   21      -22.500 -31.500 -19.092  3.98 20.00 7 2 201
ATOM    204  CA  ASP   21       13.500 -40.500 -19.092  3.98 20.00 6 2 201
ATOM    205  CA  ASP   21      -18.000  54.000  12.728  3.98 20.00 7 2 201
ATOM    206  CA  ASP   21        9.000  18.000  63.640  3.98 20.00 4 2 201
ATOM    207  CA  ASP   21      -27.000  45.000  12.728  3.98 20.00 5 2 201
ATOM    208  CA  ASP   21       -4.500 -22.500 -19.092  3.97 20.00 4 2 201
ATOM    209  CA  ASP   21      -13.500  40.500   6.364  3.97 20.00 5 2 201
ATOM    210  CA  ASP   22      -13.500  40.500  -6.364  3.97 20.00 6 2 201
ATOM    211  CA  ASP   22       -4.500 -13.500  -6.364  3.96 20.00 5 2 201
ATOM    212  CA  ASP   22       -4.500 -22.500 -31.820  3.96 20.00 4 2 201
ATOM    213  CA  ASP   22        0.000  18.000  63.640  3.96 20.00 7 2 201
ATOM    214  CA  ASP   22       -9.000 -18.000 -25.456  3.96 20.00 5 2 201
ATOM    215  CA  ASP   22       -9.000   0.000  12.728  3.96 20.00 6 2 201
ATOM    216  CA  ASP   22       13.500  -4.500  31.820  3.96 20.00 6 2 201
ATOM    217  CA  ASP   22       13.500  22.500  44.548  3.96 20.00 7 2 201
ATOM    218  CA  ASP   22       -9.000  18.000  12.728  3.96 20.00 8 2 201
ATOM    219  CA  ASP   22      -27.000 -27.000 -12.728  3.96 20.00 6 2 201
ATOM    220  CA  ASP   23      -27.000  36.000  25.456  3.95 20.00 7 2 201
ATOM    221  CA  ASP   23      -18.000 -18.000 -38.184  3.95 20.00 6 2 201
ATOM    222  CA  ASP   23        0.000 -27.000 -38.184  3.95 20.00 5 2 201
ATOM    223  CA  ASP   23      -27.000  -9.000 -12.728  3.95 20.00 5 2 201
ATOM    224  CA  ASP   23       13.500  22.500  70.004  3.95 20.00 3 2 201
ATOM    225  CA  ASP   23       -4.500 -31.500 -44.548  3.95 20.00 5 2 201
ATOM    226  CA  ASP   23        4.500 -22.500   6.364  3.95 20.00 5 2 201
ATOM    227  CA  ASP   23       13.500 -31.500  -6.364  3.95 20.00 3 2 201
ATOM    228  CA  ASP   23        4.500 -13.500 -44.548  3.94 20.00 4 2 201
ATOM    229  CA  ASP   23        9.000  18.000  38.184  3.94 20.00 6 2 201
ATOM    230  CA  ASP   24      -18.000  45.000   0.000  3.94 20.00 4 2 201
ATOM    231  CA  ASP   24        0.000 -27.000 -25.456  3.94 20.00 4 2 201
ATOM    232  CA  ASP   24      -13.500 -13.500 -44.548  3.93 20.00 6 2 201
ATOM    233  CA  ASP   24       -9.000   9.000 -12.728  3.93 20.00 8 2 201
ATOM    234  CA  ASP   24       36.000 -45.000 -63.640  3.93 20.00 5 2 201
ATOM    235  CA  ASP   24       22.500 -13.500 -19.092  3.93 20.00 4 2 201
ATOM    236  CA  ASP   24       22.500 -40.500 -70.004  3.93 20.00 6 2 201
ATOM    237  CA  ASP   24      -18.000  27.000 -25.456  3.92 20.00 6 2 201
ATOM    238  CA  ASP   24      -13.500  49.500  -6.364  3.92 20.00 5 2 201
ATOM    239  CA  ASP   24      -13.500  22.500  31.820  3.92 20.00 6 2 201
ATOM    240  CA  ASP   25       -4.500 -22.500   6.364  3.92 20.00 4 2 201
ATOM    241  CA  ASP   25        4.500   4.500  31.820  3.92 20.00 6 2 201
ATOM    242  CA  ASP   25       -4.500 -31.500 -19.092  3.92 20.00 5 2 201
ATOM    243  CA  ASP   25       -9.000  45.000 -12.728  3.91 20.00 7 2 201
ATOM    244  CA  ASP   25      -27.000 -18.000 -12.728  3.91 20.00 5 2 201
ATOM    245  CA  ASP   25      -18.000  63.000   0.000  3.91 20.00 7 2 201
ATOM    246  CA  ASP   25       31.500 -40.500 -70.004  3.91 20.00 7 2 201
ATOM    247  CA  ASP   25        0.000  27.000  63.640  3.91 20.00 4 2 201
ATOM    248  CA  ASP   25       13.500  13.500  44.548  3.90 20.00 5 2 201
ATOM    249  CA  ASP   25        9.000 -27.000   0.000  3.90 20.00 5 2 201
ATOM    250  CA  ASP   26       -9.000 -18.000 -38.184  3.90 20.00 6 2 201
ATOM    251  CA  ASP   26       -9.000 -18.000 -50.912  3.89 20.00 7 2 201
ATOM    252  CA  ASP   26      -31.500  40.500  19.092  3.89 20.00 6 2 201
ATOM    253  CA  ASP   26        9.000 -36.000 -12.728  3.89 20.00 5 2 201
ATOM    254  CA  ASP   26       18.000 -36.000 -12.728  3.89 20.00 6 2 201
ATOM    255  CA  ASP   26       -4.500  49.500  -6.364  3.89 20.00 6 2 201
ATOM    256  CA  ASP   26      -22.500  49.500  -6.364  3.88 20.00 3 2 201
ATOM    257  CA  ASP   26      -18.000  45.000  12.728  3.88 20.00 7 2 201
ATOM    258  CA  ASP   26      -18.000 -18.000 -12.728  3.88 20.00 5 2 201
ATOM    259  CA  ASP   26        4.500  31.500  44.548  3.87 20.00 4 2 201
ATOM    260  CA  ASP   27       -4.500  31.500  82.731  3.87 20.00 6 2 201
ATOM    261  CA  ASP   27       18.000 -27.000 -63.640  3.87 20.00 5 2 201
ATOM    262  CA  ASP   27        4.500 -22.500  31.820  3.87 20.00 3 2 201
ATOM    263  CA  ASP   27       18.000  27.000  50.912  3.87 20.00 5 2 201
ATOM    264  CA  ASP   27        0.000  -9.000   0.000  3.87 20.00 6 2 201
ATOM    265  CA  ASP   27      -18.000  18.000 -25.456  3.87 20.00 5 2 201
ATOM    266  CA  ASP   27       -4.500  22.500  -6.364  3.86 20.00 6 2 201
ATOM    267  CA  ASP   27        4.500 -31.500 -57.276  3.86 20.00 4 2 201
ATOM    268  CA  ASP   27       18.000 -18.000 -25.456  3.85 20.00 6 2 201
ATOM    269  CA  ASP   27      -22.500 -22.500 -44.548  3.85 20.00 6 2 201
ATOM    270  CA  ASP   28        4.500  -4.500   6.364  3.85 20.00 5 2 201
ATOM    271  CA  ASP   28      -18.000  36.000  12.728  3.84 20.00 3 2 201
ATOM    272  CA  ASP   28      -18.000  45.000 -12.728  3.84 20.00 8 2 201
ATOM    273  CA  ASP   28      -22.500  -4.500 -19.092  3.83 20.00 4 2 201
ATOM    274  CA  ASP   28        4.500  22.500  57.276  3.83 20.00 5 2 201
ATOM    275  CA  ASP   28      -18.000  -9.000 -38.184  3.83 20.00 5 2 201
ATOM    276  CA  ASP   28       13.500  -4.500  44.548  3.83 20.00 5 2 201
ATOM    277  CA  ASP   28      -22.500  40.500  -6.364  3.82 20.00 7 2 201
ATOM    278  CA  ASP   28        0.000  18.000  12.728  3.82 20.00 6 2 201
ATOM    279  CA  ASP   28       -9.000  36.000 -12.728  3.82 20.00 5 2 201
ATOM    280  CA  ASP   29        9.000  -9.000  38.184  3.82 20.00 5 2 201
ATOM    281  CA  ASP   29      -13.500 -22.500 -44.548  3.81 20.00 5 2 201
ATOM    282  CA  ASP   29        4.500 -31.500 -31.820  3.81 20.00 3 2 201
ATOM    283  CA  ASP   29      -22.500  31.500  -6.364  3.81 20.00 6 2 201
ATOM    284  CA  ASP   29       13.500 -40.500 -31.820  3.81 20.00 6 2 201
ATOM    285  CA  ASP   29        9.000   9.000  38.184  3.80 20.00 5 2 201
ATOM    286  CA  ASP   29       18.000   0.000  50.912  3.80 20.00 4 2 201
ATOM    287  CA  ASP   29       -9.000   0.000 -12.728  3.80 20.00 7 2 201
ATOM    288  CA  ASP   29      -18.000  -9.000 -12.728  3.79 20.00 5 2 201
ATOM    289  CA  ASP   29      -18.000  18.000  38.184  3.79 20.00 4 2 201
ATOM    290  CA  ASP   30        4.500 -40.500 -44.548  3.79 20.00 5 2 201
ATOM    291  CA  ASP   30       -4.500  22.500  57.276  3.79 20.00 5 2 201
ATOM    292  CA  ASP   30      -13.500  -4.500 -31.820  3.79 20.00 5 2 201
ATOM    293  CA  ASP   30       18.000   9.000  50.912  3.78 20.00 4 2 201
ATOM    294  CA  ASP   30       13.500 -13.500   6.364  3.78 20.00 5 2 201
ATOM    295  CA  ASP   30       13.500 -40.500 -70.004  3.77 20.00 4 2 201
ATOM    296  CA  ASP   30      -27.000  18.000 -12.728  3.77 20.00 6 2 201
ATOM    297  CA  ASP   30      -13.500  31.500   6.364  3.77 20.00 2 2 201
ATOM    298  CA  ASP   30       22.500  13.500  44.548  3.76 20.00 6 2 201
ATOM    299  CA  ASP   30      -31.500  49.500  -6.364  3.76 20.00 4 2 201
ATOM    300  CA  ASP   31        9.000 -18.000 -50.912  3.76 20.00 3 2 201
ATOM    301  CA  ASP   31        0.000  27.000  38.184  3.75 20.00 4 2 201
ATOM    302  CA  ASP   31       -4.500  31.500   6.364  3.75 20.00 6 2 201
ATOM    303  CA  ASP   31      -13.500  31.500  70.004  3.75 20.00 6 2 201
ATOM    304  CA  ASP   31      -22.500  22.500 -31.820  3.75 20.00 7 2 201
ATOM    305  CA  ASP   31        0.000 -18.000 -12.728  3.74 20.00 4 2 201
ATOM    306  CA  ASP   31        9.000   0.000  38.184  3.74 20.00 4 2 201
ATOM    307  CA  ASP   31        9.000  -9.000   0.000  3.74 20.00 6 2 201
ATOM    308  CA  ASP   31      -22.500 -22.500  -6.364  3.74 20.00 7 2 201
ATOM    309  CA  ASP   31       13.500 -40.500 -57.276  3.73 20.00 5 2 201
ATOM    310  CA  ASP   32       18.000  18.000  63.640  3.72 20.00 6 2 201
ATOM    311  CA  ASP   32      -27.000  27.000 -12.728  3.72 20.00 7 2 201
ATOM    312  CA  ASP   32      -22.500  -4.500  -6.364  3.72 20.00 5 2 201
ATOM    313  CA  ASP   32      -13.500 -22.500  -6.364  3.71 20.00 4 2 201
ATOM    314  CA  ASP   32       -9.000  27.000 -12.728  3.71 20.00 5 2 201
ATOM    315  CA  ASP   32        0.000   9.000  38.184  3.71 20.00 3 2 201
ATOM    316  CA  ASP   32      -13.500  58.500  -6.364  3.70 20.00 7 2 201
ATOM    317  CA  ASP   32       18.000   0.000  38.184  3.70 20.00 4 2 201
ATOM    318  CA  ASP   32      -18.000  27.000  25.456  3.70 20.00 4 2 201
ATOM    319  CA  ASP   32       -4.500 -13.500 -19.092  3.70 20.00 5 2 201
ATOM    320  CA  ASP   33      -13.500 -13.500 -19.092  3.70 20.00 4 2 201
ATOM    321  CA  ASP   33       18.000   9.000  38.184  3.70 20.00 4 2 201
ATOM    322  CA  ASP   33      -18.000  36.000   0.000  3.70 20.00 3 2 201
ATOM    323  CA  ASP   33       18.000 -18.000 -63.640  3.69 20.00 4 2 201
ATOM    324  CA  ASP   33       13.500 -22.500 -31.820  3.69 20.00 4 2 201
ATOM    325  CA  ASP   33       -4.500 -13.500 -57.276  3.69 20.00 8 2 201
ATOM    326  CA  ASP   33       13.500   4.500  31.820  3.68 20.00 5 2 201
ATOM    327  CA  ASP   33       -4.500   4.500  19.092  3.68 20.00 5 2 201
ATOM    328  CA  ASP   33        9.000  -9.000  12.728  3.68 20.00 5 2 201
ATOM    329  CA  ASP   33       18.000  18.000  38.184  3.67 20.00 5 2 201
ATOM    330  CA  ASP   34        0.000 -18.000 -25.456  3.67 20.00 4 2 201
ATOM    331  CA  ASP   34       18.000 -45.000 -50.912  3.67 20.00 6 2 201
ATOM    332  CA  ASP   34        9.000 -18.000 -63.640  3.66 20.00 6 2 201
ATOM    333  CA  ASP   34      -13.500  13.500 -19.092  3.66 20.00 4 2 201
ATOM    334  CA  ASP   34       -9.000 -18.000   0.000  3.66 20.00 7 2 201
ATOM    335  CA  ASP   34       27.000 -18.000 -63.640  3.66 20.00 5 2 201
ATOM    336  CA  ASP   34      -18.000  54.000 -12.728  3.65 20.00 5 2 201
ATOM    337  CA  ASP   34        4.500  13.500  44.548  3.65 20.00 5 2 201
ATOM    338  CA  ASP   34       -9.000   9.000  89.095  3.64 20.00 6 2 201
ATOM    339  CA  ASP   34      -22.500  13.500 -31.820  3.64 20.00 8 2 201
ATOM    340  CA  ASP   35      -31.500 -13.500 -31.820  3.64 20.00 6 2 201
ATOM    341  CA  ASP   35      -13.500  31.500  82.731  3.64 20.00 5 2 201
ATOM    342  CA  ASP   35      -13.500 -31.500  -6.364  3.64 20.00 2 2 201
ATOM    343  CA  ASP   35       18.000 -18.000  38.184  3.64 20.00 6 2 201
ATOM    344  CA  ASP   35       22.500 -13.500  31.820  3.63 20.00 4 2 201
ATOM    345  CA  ASP   35        0.000  18.000  50.912  3.63 20.00 3 2 201
ATOM    346  CA  ASP   35       31.500 -22.500 -70.004  3.63 20.00 6 2 201
ATOM    347  CA  ASP   35      -22.500  22.500  -6.364  3.62 20.00 5 2 201
ATOM    348  CA  ASP   35        4.500 -31.500  -6.364  3.62 20.00 2 2 201
ATOM    349  CA  ASP   35        9.000 -18.000  25.456  3.62 20.00 4 2 201
ATOM    350  CA  ASP   36       22.500  22.500  44.548  3.61 20.00 5 2 201
ATOM    351  CA  ASP   36       18.000 -18.000 -38.184  3.61 20.00 6 2 201
ATOM    352  CA  ASP   36      -27.000  54.000  12.728  3.60 20.00 4 2 201
ATOM    353  CA  ASP   36       18.000  -9.000  50.912  3.60 20.00 7 2 201
ATOM    354  CA  ASP   36      -18.000  27.000  76.368  3.60 20.00 4 2 201
ATOM    355  CA  ASP   36      -13.500  40.500  19.092  3.60 20.00 3 2 201
ATOM    356  CA  ASP   36        0.000   9.000  25.456  3.60 20.00 6 2 201
ATOM    357  CA  ASP   36      -27.000  45.000 -12.728  3.60 20.00 3 2 201
ATOM    358  CA  ASP   36      -36.000  45.000  12.728  3.60 20.00 5 2 201
ATOM    359  CA  ASP   36        0.000 -18.000  25.456  3.59 20.00 5 2 201
ATOM    360  CA  ASP   37       22.500 -13.500  44.548  3.59 20.00 6 2 201
ATOM    361  CA  ASP   37       -9.000 -27.000   0.000  3.59 20.00 1 2 201
ATOM    362  CA  ASP   37       -4.500  31.500  -6.364  3.58 20.00 5 2 201
ATOM    363  CA  ASP   37       -9.000  18.000  25.456  3.58 20.00 4 2 201
ATOM    364  CA  ASP   37       -9.000 -27.000 -25.456  3.57 20.00 5 2 201
ATOM    365  CA  ASP   37       27.000  -9.000  38.184  3.56 20.00 4 2 201
ATOM    366  CA  ASP   37       -4.500  13.500  70.004  3.56 20.00 4 2 201
ATOM    367  CA  ASP   37      -13.500 -31.500 -19.092  3.56 20.00 5 2 201
ATOM    368  CA  ASP   37       13.500 -13.500 -31.820  3.56 20.00 5 2 201
ATOM    369  CA  ASP   37        9.000 -27.000 -63.640  3.56 20.00 3 2 201
ATOM    370  CA  ASP   38        0.000  27.000  89.095  3.55 20.00 3 2 201
ATOM    371  CA  ASP   38       -9.000  -9.000  12.728  3.55 20.00 6 2 201
ATOM    372  CA  ASP   38      -22.500  22.500  44.548  3.54 20.00 6 2 201
ATOM    373  CA  ASP   38        4.500 -22.500  -6.364  3.54 20.00 5 2 201
ATOM    374  CA  ASP   38      -13.500  13.500  19.092  3.54 20.00 5 2 201
ATOM    375  CA  ASP   38      -18.000   9.000   0.000  3.54 20.00 5 2 201
ATOM    376  CA  ASP   38      -22.500  22.500  31.820  3.54 20.00 5 2 201
ATOM    377  CA  ASP   38        9.000   9.000  63.640  3.54 20.00 7 2 201
ATOM    378  CA  ASP   38        9.000 -36.000 -25.456  3.54 20.00 3 2 201
ATOM    379  CA  ASP   38       -4.500  22.500  44.548  3.54 20.00 6 2 201
ATOM    380  CA  ASP   39        4.500   4.500  19.092  3.54 20.00 5 2 201
ATOM    381  CA  ASP   39       13.500 -13.500  44.548  3.54 20.00 7 2 201
ATOM    382  CA  ASP   39        9.000  18.000  50.912  3.53 20.00 4 2 201
ATOM    383  CA  ASP   39      -31.500  49.500   6.364  3.53 20.00 4 2 201
ATOM    384  CA  ASP   39        0.000  18.000  38.184  3.52 20.00 5 2 201
ATOM    385  CA  ASP   39       -9.000  36.000  63.640  3.52 20.00 5 2 201
ATOM    386  CA  ASP   39      -27.000  18.000 -25.456  3.51 20.00 6 2 201
ATOM    387  CA  ASP   39        0.000   9.000  89.095  3.51 20.00 6 2 201
ATOM    388  CA  ASP   39        4.500  13.500  57.276  3.50 20.00 5 2 201
ATOM    389  CA  ASP   39      -13.500  22.500   6.364  3.50 20.00 6 2 201
ATOM    390  CA  ASP   40       -4.500  22.500  31.820  3.50 20.00 5 2 201
ATOM    391  CA  ASP   40      -22.500 -31.500  -6.364  3.50 20.00 3 2 201
ATOM    392  CA  ASP   40      -31.500  49.500  19.092  3.50 20.00 5 2 201
ATOM    393  CA  ASP   40        4.500 -13.500 -57.276  3.50 20.00 3 2 201
ATOM    394  CA  ASP   40        0.000 -36.000 -12.728  3.50 20.00 4 2 201
ATOM    395  CA  ASP   40       18.000   0.000  25.456  3.49 20.00 5 2 201
ATOM    396  CA  ASP   40        9.000 -18.000 -38.184  3.49 20.00 6 2 201
ATOM    397  CA  ASP   40      -18.000 -36.000 -12.728  3.49 20.00 3 2 201
ATOM    398  CA  ASP   40        9.000   0.000  50.912  3.48 20.00 1 2 201
ATOM    399  CA  ASP   40       22.500 -22.500 -70.004  3.48 20.00 2 2 201
ATOM    400  CA  ASP   41        9.000 -45.000 -12.728  3.48 20.00 6 2 201
ATOM    401  CA  ASP   41       13.500   4.500  44.548  3.48 20.00 3 2 201
ATOM    402  CA  ASP   41       -9.000  27.000  25.456  3.48 20.00 5 2 201
ATOM    403  CA  ASP   41       22.500   4.500  44.548  3.47 20.00 6 2 201
ATOM    404  CA  ASP   41      -27.000   0.000 -25.456  3.46 20.00 3 2 201
ATOM    405  CA  ASP   41        4.500 -40.500 -19.092  3.46 20.00 3 2 201
ATOM    406  CA  ASP   41      -13.500  31.500  19.092  3.46 20.00 2 2 201
ATOM    407  CA  ASP   41        0.000  27.000  12.728  3.46 20.00 4 2 201
ATOM    408  CA  ASP   41       -9.000  27.000  89.095  3.46 20.00 5 2 201
ATOM    409  CA  ASP   41      -18.000 -27.000 -38.184  3.46 20.00 5 2 201
ATOM    410  CA  ASP   42       -4.500   4.500  -6.364  3.46 20.00 5 2 201
ATOM    411  CA  ASP   42       -9.000  18.000  76.368  3.45 20.00 4 2 201
ATOM    412  CA  ASP   42       13.500 -40.500  -6.364  3.45 20.00 5 2 201
ATOM    413  CA  ASP   42       31.500 -22.500 -44.548  3.45 20.00 6 2 201
ATOM    414  CA  ASP   42      -36.000  36.000 -12.728  3.44 20.00 5 2 201
ATOM    415  CA  ASP   42       -4.500   4.500   6.364  3.44 20.00 6 2 201
ATOM    416  CA  ASP   42       18.000  -9.000  25.456  3.44 20.00 5 2 201
ATOM    417  CA  ASP   42      -18.000  18.000 -12.728  3.44 20.00 4 2 201
ATOM    418  CA  ASP   42      -31.500 -22.500 -19.092  3.44 20.00 5 2 201
ATOM    419  CA  ASP   42       18.000 -45.000 -38.184  3.44 20.00 5 2 201
ATOM    420  CA  ASP   43       -9.000  -9.000 -38.184  3.43 20.00 6 2 201
ATOM    421  CA  ASP   43      -22.500   4.500 -31.820  3.43 20.00 1 2 201
ATOM    422  CA  ASP   43        0.000 -36.000 -38.184  3.42 20.00 5 2 201
ATOM    423  CA  ASP   43      -22.500 -13.500  -6.364  3.42 20.00 3 2 201
ATOM    424  CA  ASP   43       -4.500 -22.500 -57.276  3.42 20.00 6 2 201
ATOM    425  CA  ASP   43       -4.500  13.500  44.548  3.42 20.00 4 2 201
ATOM    426  CA  ASP   43      -18.000 -18.000   0.000  3.41 20.00 4 2 201
ATOM    427  CA  ASP   43       -9.000  -9.000 -25.456  3.41 20.00 4 2 201
ATOM    428  CA  ASP   43        4.500  -4.500  44.548  3.41 20.00 3 2 201
ATOM    429  CA  ASP   43      -27.000  45.000   0.000  3.41 20.00 3 2 201
ATOM    430  CA  ASP   44        4.500 -13.500 -31.820  3.41 20.00 5 2 201
ATOM    431  CA  ASP   44       13.500  31.500  57.276  3.41 20.00 4 2 201
ATOM    432  CA  ASP   44       22.500 -22.500 -19.092  3.40 20.00 4 2 201
ATOM    433  CA  ASP   44       13.500 -13.500 -57.276  3.40 20.00 2 2 201
ATOM    434  CA  ASP   44       13.500  31.500  70.004  3.40 20.00 4 2 201
ATOM    435  CA  ASP   44        4.500   4.500  44.548  3.39 20.00 2 2 201
ATOM    436  CA  ASP   44       40.500 -31.500 -70.004  3.39 20.00 5 2 201
ATOM    437  CA  ASP   44      -27.000  63.000   0.000  3.39 20.00 3 2 201
ATOM    438  CA  ASP   44      -22.500  13.500  -6.364  3.39 20.00 5 2 201
ATOM    439  CA  ASP   44      -31.500  58.500   6.364  3.38 20.00 3 2 201
ATOM    440  CA  ASP   45        9.000 -18.000 -25.456  3.38 20.00 5 2 201
ATOM    441  CA  ASP   45        9.000 -18.000  12.728  3.38 20.00 7 2 201
ATOM    442  CA  ASP   45      -22.500   4.500  -6.364  3.38 20.00 5 2 201
ATOM    443  CA  ASP   45       -4.500  22.500  19.092  3.38 20.00 2 2 201
ATOM    444  CA  ASP   45        4.500  13.500  19.092  3.37 20.00 5 2 201
ATOM    445  CA  ASP   45      -18.000 -18.000 -25.456  3.37 20.00 5 2 201
ATOM    446  CA  ASP   45       22.500  -4.500  31.820  3.37 20.00 4 2 201
ATOM    447  CA  ASP   45      -27.000  54.000 -12.728  3.37 20.00 3 2 201
ATOM    448  CA  ASP   45       -4.500 -13.500 -31.820  3.36 20.00 2 2 201
ATOM    449  CA  ASP   45      -18.000  27.000  50.912  3.35 20.00 6 2 201
ATOM    450  CA  ASP   46       -4.500 -13.500  19.092  3.35 20.00 5 2 201
ATOM    451  CA  ASP   46        0.000   0.000  38.184  3.35 20.00 5 2 201
ATOM    452  CA  ASP   46        9.000   9.000  50.912  3.34 20.00 3 2 201
ATOM    453  CA  ASP   46       22.500  22.500  57.276  3.34 20.00 6 2 201
ATOM    454  CA  ASP   46       27.000 -45.000 -50.912  3.33 20.00 6 2 201
ATOM    455  CA  ASP   46       -9.000 -36.000 -25.456  3.33 20.00 6 2 201
ATOM    456  CA  ASP   46      -27.000  36.000  12.728  3.33 20.00 5 2 201
ATOM    457  CA  ASP   46      -13.500  22.500  19.092  3.32 20.00 3 2 201
ATOM    458  CA  ASP   46      -22.500  40.500   6.364  3.32 20.00 3 2 201
ATOM    459  CA  ASP   46      -27.000  -9.000 -38.184  3.32 20.00 6 2 201
ATOM    460  CA  ASP   47       22.500  -4.500  44.548  3.32 20.00 4 2 201
ATOM    461  CA  ASP   47      -13.500 -13.500  -6.364  3.32 20.00 6 2 201
ATOM    462  CA  ASP   47       13.500   4.500  57.276  3.32 20.00 2 2 201
ATOM    463  CA  ASP   47      -31.500  40.500 -19.092  3.32 20.00 6 2 201
ATOM    464  CA  ASP   47       13.500 -13.500 -44.548  3.32 20.00 5 2 201
ATOM    465  CA  ASP   47       -9.000  45.000  12.728  3.32 20.00 5 2 201
ATOM    466  CA  ASP   47      -18.000  36.000  76.368  3.31 20.00 3 2 201
ATOM    467  CA  ASP   47        9.000  36.000  76.368  3.31 20.00 5 2 201
ATOM    468  CA  ASP   47       -4.500  58.500  -6.364  3.31 20.00 5 2 201
ATOM    469  CA  ASP   47       22.500 -13.500 -31.820  3.30 20.00 6 2 201
ATOM    470  CA  ASP   48        0.000  27.000   0.000  3.30 20.00 6 2 201
ATOM    471  CA  ASP   48       -9.000 -18.000  12.728  3.30 20.00 6 2 201
ATOM    472  CA  ASP   48      -22.500 -13.500 -44.548  3.30 20.00 6 2 201
ATOM    473  CA  ASP   48       13.500 -22.500  31.820  3.30 20.00 6 2 201
ATOM    474  CA  ASP   48      -18.000  27.000  12.728  3.30 20.00 5 2 201
ATOM    475  CA  ASP   48       13.500 -22.500 -19.092  3.29 20.00 5 2 201
ATOM    476  CA  ASP   48      -13.500  49.500 -19.092  3.29 20.00 7 2 201
ATOM    477  CA  ASP   48       -9.000   9.000  25.456  3.28 20.00 5 2 201
ATOM    478  CA  ASP   48      -31.500  22.500 -19.092  3.27 20.00 5 2 201
ATOM    479  CA  ASP   48      -18.000  36.000  38.184  3.26 20.00 6 2 201
ATOM    480  CA  ASP   49       -9.000  18.000  50.912  3.26 20.00 4 2 201
ATOM    481  CA  ASP   49      -27.000  54.000  25.456  3.26 20.00 5 2 201
ATOM    482  CA  ASP   49        9.000  27.000  76.368  3.26 20.00 1 2 201
ATOM    483  CA  ASP   49       -4.500   4.500  44.548  3.26 20.00 4 2 201
ATOM    484  CA  ASP   49      -18.000  18.000  89.095  3.25 20.00 3 2 201
ATOM    485  CA  ASP   49      -13.500  49.500  19.092  3.25 20.00 4 2 201
ATOM    486  CA  ASP   49       -9.000   9.000 -25.456  3.25 20.00 2 2 201
ATOM    487  CA  ASP   49       13.500  -4.500  19.092  3.25 20.00 4 2 201
ATOM    488  CA  ASP   49       13.500 -13.500  19.092  3.25 20.00 4 2 201
ATOM    489  CA  ASP   49        9.000 -36.000   0.000  3.25 20.00 5 2 201
ATOM    490  CA  ASP   50        9.000  -9.000 -38.184  3.24 20.00 4 2 201
ATOM    491  CA  ASP   50       18.000  27.000  63.640  3.24 20.00 5 2 201
ATOM    492  CA  ASP   50      -31.500  40.500   6.364  3.24 20.00 3 2 201
ATOM    493  CA  ASP   50       13.500 -22.500 -70.004  3.24 20.00 5 2 201
ATOM    494  CA  ASP   50      -31.500  58.500  -6.364  3.23 20.00 4 2 201
ATOM    495  CA  ASP   50        9.000   0.000  12.728  3.23 20.00 4 2 201
ATOM    496  CA  ASP   50      -22.500  58.500  19.092  3.23 20.00 4 2 201
ATOM    497  CA  ASP   50        4.500 -31.500 -70.004  3.23 20.00 3 2 201
ATOM    498  CA  ASP   50       31.500 -13.500  44.548  3.23 20.00 5 2 201
ATOM    499  CA  ASP   50       22.500 -49.500 -57.276  3.23 20.00 5 2 201
ATOM    500  CA  ASP   51        4.500 -40.500  -6.364  3.22 20.00 4 2 201
ATOM    501  CA  ASP   51       18.000 -27.000 -76.368  3.22 20.00 4 2 201
ATOM    502  CA  ASP   51       -9.000  36.000  12.728  3.22 20.00 1 2 201
ATOM    503  CA  ASP   51       -9.000   0.000 -25.456  3.20 20.00 4 2 201
ATOM    504  CA  ASP   51        9.000  27.000  38.184  3.20 20.00 6 2 201
ATOM    505  CA  ASP   51      -18.000 -27.000   0.000  3.19 20.00 2 2 201
ATOM    506  CA  ASP   51      -22.500  31.500  19.092  3.19 20.00 3 2 201
ATOM    507  CA  ASP   51      -13.500  22.500  57.276  3.19 20.00 5 2 201
ATOM    508  CA  ASP   51      -13.500   4.500 -31.820  3.19 20.00 1 2 201
ATOM    509  CA  ASP   51        0.000  -9.000 -38.184  3.19 20.00 3 2 201
ATOM    510  CA  ASP   52        9.000 -45.000 -50.912  3.18 20.00 5 2 201
ATOM    511  CA  ASP   52      -18.000   0.000 -38.184  3.18 20.00 3 2 201
ATOM    512  CA  ASP   52      -13.500  -4.500 -44.548  3.17 20.00 4 2 201
ATOM    513  CA  ASP   52       27.000  18.000  38.184  3.17 20.00 6 2 201
ATOM    514  CA  ASP   52       13.500  13.500  57.276  3.16 20.00 2 2 201
ATOM    515  CA  ASP   52      -27.000  36.000 -25.456  3.16 20.00 5 2 201
ATOM    516  CA  ASP   52       22.500   4.500  57.276  3.16 20.00 4 2 201
ATOM    517  CA  ASP   52        9.000 -27.000 -76.368  3.16 20.00 2 2 201
ATOM    518  CA  ASP   52       -9.000 -27.000 -50.912  3.16 20.00 3 2 201
ATOM    519  CA  ASP   52      -22.500  31.500   6.364  3.16 20.00 2 2 201
ATOM    520  CA  ASP   53      -22.500  49.500 -19.092  3.15 20.00 4 2 201
ATOM    521  CA  ASP   53       -9.000  18.000  38.184  3.15 20.00 3 2 201
ATOM    522  CA  ASP   53      -13.500  13.500 -31.820  3.15 20.00 4 2 201
ATOM    523  CA  ASP   53      -13.500  31.500  44.548  3.15 20.00 6 2 201
ATOM    524  CA  ASP   53        0.000   9.000  63.640  3.14 20.00 5 2 201
ATOM    525  CA  ASP   53        4.500 -31.500   6.364  3.14 20.00 1 2 201
ATOM    526  CA  ASP   53        0.000 -36.000 -50.912  3.14 20.00 2 2 201
ATOM    527  CA  ASP   53       13.500 -13.500 -19.092  3.14 20.00 5 2 201
ATOM    528  CA  ASP   53       40.500 -22.500 -70.004  3.14 20.00 5 2 201
ATOM    529  CA  ASP   53        4.500  -4.500  31.820  3.14 20.00 5 2 201
ATOM    530  CA  ASP   54       18.000 -18.000  25.456  3.14 20.00 5 2 201
ATOM    531  CA  ASP   54       -4.500   4.500  82.731  3.14 20.00 5 2 201
ATOM    532  CA  ASP   54       31.500 -40.500 -44.548  3.14 20.00 5 2 201
ATOM    533  CA  ASP   54       36.000 -27.000 -50.912  3.14 20.00 5 2 201
ATOM    534  CA  ASP   54       13.500 -49.500 -19.092  3.13 20.00 5 2 201
ATOM    535  CA  ASP   54        4.500   4.500  57.276  3.13 20.00 2 2 201
ATOM    536  CA  ASP   54       -9.000  54.000  12.728  3.12 20.00 5 2 201
ATOM    537  CA  ASP   54       -4.500  13.500  57.276  3.12 20.00 4 2 201
ATOM    538  CA  ASP   54       18.000 -36.000 -76.368  3.12 20.00 4 2 201
ATOM    539  CA  ASP   54        4.500 -22.500 -19.092  3.12 20.00 3 2 201
ATOM    540  CA  ASP   55      -27.000  36.000   0.000  3.12 20.00 3 2 201
ATOM    541  CA  ASP   55       36.000 -27.000 -76.368  3.10 20.00 7 2 201
ATOM    542  CA  ASP   55        0.000 -27.000  12.728  3.10 20.00 4 2 201
ATOM    543  CA  ASP   55        9.000  -9.000  50.912  3.10 20.00 6 2 201
ATOM    544  CA  ASP   55      -18.000  18.000  25.456  3.09 20.00 3 2 201
ATOM    545  CA  ASP   55       31.500 -22.500 -31.820  3.08 20.00 4 2 201
ATOM    546  CA  ASP   55      -36.000  54.000   0.000  3.08 20.00 6 2 201
ATOM    547  CA  ASP   55       -4.500 -31.500   6.364  3.08 20.00 3 2 201
ATOM    548  CA  ASP   55      -18.000  36.000 -25.456  3.08 20.00 3 2 201
ATOM    549  CA  ASP   55        0.000   9.000  50.912  3.08 20.00 3 2 201
ATOM    550  CA  ASP   56       18.000 -18.000   0.000  3.07 20.00 5 2 201
ATOM    551  CA  ASP   56       -4.500   4.500  31.820  3.07 20.00 2 2 201
ATOM    552  CA  ASP   56       -4.500  31.500  19.092  3.07 20.00 4 2 201
ATOM    553  CA  ASP   56       13.500  13.500  70.004  3.07 20.00 3 2 201
ATOM    554  CA  ASP   56       -9.000  36.000  25.456  3.07 20.00 5 2 201
ATOM    555  CA  ASP   56        9.000  -9.000 -50.912  3.07 20.00 2 2 201
ATOM    556  CA  ASP   56      -13.500   4.500   6.364  3.07 20.00 5 2 201
ATOM    557  CA  ASP   56       27.000  -9.000  50.912  3.06 20.00 4 2 201
ATOM    558  CA  ASP   56       22.500  13.500  57.276  3.06 20.00 5 2 201
ATOM    559  CA  ASP   56      -27.000   9.000 -25.456  3.06 20.00 4 2 201
ATOM    560  CA  ASP   57        0.000  45.000  76.368  3.05 20.00 7 2 201
ATOM    561  CA  ASP   57       27.000 -18.000 -50.912  3.05 20.00 5 2 201
ATOM    562  CA  ASP   57       27.000 -18.000  38.184  3.05 20.00 5 2 201
ATOM    563  CA  ASP   57       -9.000   9.000  38.184  3.04 20.00 4 2 201
ATOM    564  CA  ASP   57        0.000   9.000   0.000  3.04 20.00 4 2 201
ATOM    565  CA  ASP   57      -22.500  22.500  82.731  3.04 20.00 3 2 201
ATOM    566  CA  ASP   57        0.000 -36.000 -25.456  3.04 20.00 5 2 201
ATOM    567  CA  ASP   57       27.000   9.000  38.184  3.04 20.00 4 2 201
ATOM    568  CA  ASP   57        4.500 -22.500 -70.004  3.03 20.00 6 2 201
ATOM    569  CA  ASP   57      -27.000  27.000   0.000  3.03 20.00 4 2 201
ATOM    570  CA  ASP   58        0.000 -27.000 -63.640  3.03 20.00 5 2 201
ATOM    571  CA  ASP   58       -4.500  13.500  31.820  3.02 20.00 2 2 201
ATOM    572  CA  ASP   58       27.000   0.000  50.912  3.02 20.00 4 2 201
ATOM    573  CA  ASP   58       -9.000 -36.000 -12.728  3.02 20.00 3 2 201
ATOM    574  CA  ASP   58        9.000  27.000  89.095  3.02 20.00 3 2 201
ATOM    575  CA  ASP   58      -18.000 -36.000 -25.456  3.02 20.00 5 2 201
ATOM    576  CA  ASP   58      -18.000 -36.000 -38.184  3.02 20.00 6 2 201
ATOM    577  CA  ASP   58       18.000 -18.000 -12.728  3.02 20.00 4 2 201
ATOM    578  CA  ASP   58       -9.000   9.000  76.368  3.02 20.00 4 2 201
ATOM    579  CA  ASP   58        9.000 -45.000 -25.456  3.01 20.00 4 2 201
ATOM    580  CA  ASP   59       27.000 -27.000 -76.368  3.01 20.00 4 2 201
ATOM    581  CA  ASP   59      -18.000 -36.000   0.000  3.01 20.00 6 2 201
ATOM    582  CA  ASP   59      -13.500 -22.500   6.364  3.00 20.00 2 2 201
ATOM    583  CA  ASP   59      -18.000  18.000  12.728  2.99 20.00 3 2 201
ATOM    584  CA  ASP   59       -9.000 -36.000   0.000  2.99 20.00 6 2 201
ATOM    585  CA  ASP   59      -18.000  18.000  76.368  2.99 20.00 2 2 201
ATOM    586  CA  ASP   59        9.000 -36.000 -63.640  2.99 20.00 1 2 201
ATOM    587  CA  ASP   59      -18.000  36.000  63.640  2.98 20.00 5 2 201
ATOM    588  CA  ASP   59       -9.000   0.000 -38.184  2.98 20.00 3 2 201
ATOM    589  CA  ASP   59        0.000  18.000 -12.728  2.98 20.00 6 2 201
ATOM    590  CA  ASP   60        4.500 -40.500 -31.820  2.97 20.00 2 2 201
ATOM    591  CA  ASP   60       13.500  22.500  82.731  2.96 20.00 4 2 201
ATOM    592  CA  ASP   60       18.000 -18.000 -50.912  2.96 20.00 5 2 201
ATOM    593  CA  ASP   60       -4.500  40.500   6.364  2.96 20.00 4 2 201
ATOM    594  CA  ASP   60       -9.000   0.000  38.184  2.96 20.00 3 2 201
ATOM    595  CA  ASP   60       22.500 -40.500 -19.092  2.95 20.00 4 2 201
ATOM    596  CA  ASP   60        4.500  40.500  70.004  2.95 20.00 4 2 201
ATOM    597  CA  ASP   60      -36.000  27.000 -12.728  2.95 20.00 3 2 201
ATOM    598  CA  ASP   60       -4.500 -31.500  -6.364  2.95 20.00 2 2 201
ATOM    599  CA  ASP   60      -27.000 -36.000 -12.728  2.94 20.00 5 2 201
ATOM    600  CA  ASP   61       27.000   0.000  38.184  2.93 20.00 3 2 201
ATOM    601  CA  ASP   61       31.500  -4.500  44.548  2.93 20.00 4 2 201
ATOM    602  CA  ASP   61      -13.500 -31.500 -44.548  2.93 20.00 5 2 201
ATOM    603  CA  ASP   61      -13.500  40.500  70.004  2.93 20.00 4 2 201
ATOM    604  CA  ASP   61       18.000  -9.000 -38.184  2.93 20.00 5 2 201
ATOM    605  CA  ASP   61      -13.500  40.500  31.820  2.92 20.00 5 2 201
ATOM    606  CA  ASP   61      -27.000  63.000  12.728  2.92 20.00 3 2 201
ATOM    607  CA  ASP   61      -13.500 -13.500   6.364  2.91 20.00 6 2 201
ATOM    608  CA  ASP   61       -9.000  -9.000 -50.912  2.90 20.00 4 2 201
ATOM    609  CA  ASP   61      -31.500 -31.500 -19.092  2.90 20.00 4 2 201
ATOM    610  CA  ASP   62      -22.500 -31.500 -44.548  2.90 20.00 5 2 201
ATOM    611  CA  ASP   62        9.000  36.000  63.640  2.90 20.00 3 2 201
ATOM    612  CA  ASP   62      -18.000  63.000  12.728  2.89 20.00 4 2 201
ATOM    613  CA  ASP   62      -18.000 -18.000 -50.912  2.88 20.00 4 2 201
ATOM    614  CA  ASP   62       -4.500  -4.500  44.548  2.88 20.00 5 2 201
ATOM    615  CA  ASP   62        9.000   9.000  76.368  2.88 20.00 6 2 201
ATOM    616  CA  ASP   62        4.500 -49.500 -19.092  2.88 20.00 4 2 201
ATOM    617  CA  ASP   62       -9.000  54.000 -12.728  2.86 20.00 4 2 201
ATOM    618  CA  ASP   62       13.500 -13.500  -6.364  2.85 20.00 5 2 201
ATOM    619  CA  ASP   62      -18.000   9.000  89.095  2.85 20.00 5 2 201
ATOM    620  CA  ASP   63       -4.500  -4.500 -31.820  2.85 20.00 5 2 201
ATOM    621  CA  ASP   63       18.000   9.000  63.640  2.85 20.00 4 2 201
ATOM    622  CA  ASP   63        4.500 -13.500  -6.364  2.84 20.00 6 2 201
ATOM    623  CA  ASP   63      -13.500  13.500  57.276  2.84 20.00 4 2 201
ATOM    624  CA  ASP   63      -13.500  13.500  44.548  2.84 20.00 4 2 201
ATOM    625  CA  ASP   63       -4.500  40.500  -6.364  2.84 20.00 3 2 201
ATOM    626  CA  ASP   63       -4.500  13.500  95.459  2.84 20.00 6 2 201
ATOM    627  CA  ASP   63       -4.500  40.500  82.731  2.83 20.00 5 2 201
ATOM    628  CA  ASP   63       13.500 -22.500   6.364  2.83 20.00 4 2 201
ATOM    629  CA  ASP   63      -13.500  13.500  31.820  2.83 20.00 2 2 201
ATOM    630  CA  ASP   64       13.500  -4.500   6.364  2.83 20.00 5 2 201
ATOM    631  CA  ASP   64        0.000 -18.000 -63.640  2.82 20.00 5 2 201
ATOM    632  CA  ASP   64       13.500  -4.500 -31.820  2.81 20.00 3 2 201
ATOM    633  CA  ASP   64       22.500 -13.500 -57.276  2.80 20.00 2 2 201
ATOM    634  CA  ASP   64        9.000 -36.000 -76.368  2.80 20.00 2 2 201
ATOM    635  CA  ASP   64       -4.500  13.500 -19.092  2.80 20.00 4 2 201
ATOM    636  CA  ASP   64        9.000 -45.000 -38.184  2.80 20.00 4 2 201
ATOM    637  CA  ASP   64      -31.500  -4.500 -19.092  2.80 20.00 3 2 201
ATOM    638  CA  ASP   64      -31.500 -31.500  -6.364  2.80 20.00 5 2 201
ATOM    639  CA  ASP   64       -9.000   9.000 -38.184  2.80 20.00 3 2 201
ATOM    640  CA  ASP   65       -4.500 -40.500 -19.092  2.79 20.00 2 2 201
ATOM    641  CA  ASP   65        0.000  -9.000 -50.912  2.79 20.00 4 2 201
ATOM    642  CA  ASP   65        4.500 -22.500  19.092  2.79 20.00 4 2 201
ATOM    643  CA  ASP   65      -27.000 -18.000   0.000  2.79 20.00 2 2 201
ATOM    644  CA  ASP   65        0.000   0.000 -12.728  2.79 20.00 4 2 201
ATOM    645  CA  ASP   65      -27.000 -27.000 -38.184  2.78 20.00 4 2 201
ATOM    646  CA  ASP   65      -31.500  31.500  -6.364  2.78 20.00 2 2 201
ATOM    647  CA  ASP   65       -4.500   4.500 -31.820  2.78 20.00 4 2 201
ATOM    648  CA  ASP   65      -31.500  40.500  -6.364  2.78 20.00 3 2 201
ATOM    649  CA  ASP   65        0.000  -9.000 -25.456  2.77 20.00 4 2 201
ATOM    650  CA  ASP   66       -4.500  13.500 -31.820  2.77 20.00 4 2 201
ATOM    651  CA  ASP   66      -18.000   0.000   0.000  2.76 20.00 4 2 201
ATOM    652  CA  ASP   66        4.500 -40.500 -57.276  2.76 20.00 2 2 201
ATOM    653  CA  ASP   66       22.500   4.500  31.820  2.76 20.00 4 2 201
ATOM    654  CA  ASP   66      -18.000  18.000  50.912  2.76 20.00 5 2 201
ATOM    655  CA  ASP   66        9.000  18.000  89.095  2.76 20.00 6 2 201
ATOM    656  CA  ASP   66       18.000 -45.000 -12.728  2.75 20.00 5 2 201
ATOM    657  CA  ASP   66        4.500  13.500  31.820  2.75 20.00 5 2 201
ATOM    658  CA  ASP   66       13.500  -4.500 -44.548  2.75 20.00 4 2 201
ATOM    659  CA  ASP   66        0.000   0.000  25.456  2.75 20.00 2 2 201
ATOM    660  CA  ASP   67       -9.000  27.000  63.640  2.75 20.00 4 2 201
ATOM    661  CA  ASP   67       -9.000  36.000  38.184  2.73 20.00 5 2 201
ATOM    662  CA  ASP   67      -13.500  22.500 -31.820  2.72 20.00 5 2 201
ATOM    663  CA  ASP   67      -18.000  18.000 -38.184  2.72 20.00 6 2 201
ATOM    664  CA  ASP   67        0.000 -36.000   0.000  2.71 20.00 6 2 201
ATOM    665  CA  ASP   67      -18.000   9.000 -38.184  2.71 20.00 5 2 201
ATOM    666  CA  ASP   67       -4.500 -22.500  31.820  2.71 20.00 3 2 201
ATOM    667  CA  ASP   67       27.000 -36.000 -76.368  2.70 20.00 3 2 201
ATOM    668  CA  ASP   67       27.000 -18.000 -12.728  2.70 20.00 4 2 201
ATOM    669  CA  ASP   67        0.000  18.000  25.456  2.70 20.00 4 2 201
ATOM    670  CA  ASP   68      -31.500  22.500  -6.364  2.70 20.00 3 2 201
ATOM    671  CA  ASP   68        0.000 -18.000  38.184  2.69 20.00 2 2 201
ATOM    672  CA  ASP   68      -13.500   4.500 -44.548  2.69 20.00 2 2 201
ATOM    673  CA  ASP   68      -22.500  22.500  19.092  2.69 20.00 4 2 201
ATOM    674  CA  ASP   68       -9.000   9.000  50.912  2.69 20.00 5 2 201
ATOM    675  CA  ASP   68      -22.500  22.500  57.276  2.69 20.00 5 2 201
ATOM    676  CA  ASP   68       22.500  -4.500 -31.820  2.69 20.00 3 2 201
ATOM    677  CA  ASP   68        9.000   0.000 -38.184  2.69 20.00 3 2 201
ATOM    678  CA  ASP   68       -9.000  -9.000 -12.728  2.68 20.00 4 2 201
ATOM    679  CA  ASP   68       -4.500 -22.500  19.092  2.68 20.00 3 2 201
ATOM    680  CA  ASP   69        4.500   4.500  70.004  2.68 20.00 4 2 201
ATOM    681  CA  ASP   69        0.000   0.000  50.912  2.68 20.00 4 2 201
ATOM    682  CA  ASP   69       -9.000  18.000  63.640  2.68 20.00 4 2 201
ATOM    683  CA  ASP   69       13.500  31.500  44.548  2.68 20.00 4 2 201
ATOM    684  CA  ASP   69       -9.000  18.000 -25.456  2.67 20.00 2 2 201
ATOM    685  CA  ASP   69        4.500   4.500 -31.820  2.67 20.00 3 2 201
ATOM    686  CA  ASP   69       18.000 -45.000 -25.456  2.66 20.00 4 2 201
ATOM    687  CA  ASP   69       27.000   9.000  50.912  2.66 20.00 4 2 201
ATOM    688  CA  ASP   69      -13.500 -40.500  -6.364  2.66 20.00 3 2 201
ATOM    689  CA  ASP   69      -27.000 -27.000   0.000  2.64 20.00 2 2 201
ATOM    690  CA  ASP   70        4.500  13.500   6.364  2.62 20.00 4 2 201
ATOM    691  CA  ASP   70        0.000  -9.000  38.184  2.62 20.00 3 2 201
ATOM    692  CA  ASP   70        0.000 -45.000 -25.456  2.62 20.00 3 2 201
ATOM    693  CA  ASP   70      -31.500 -22.500  -6.364  2.62 20.00 3 2 201
ATOM    694  CA  ASP   70       13.500  -4.500  57.276  2.62 20.00 3 2 201
ATOM    695  CA  ASP   70       27.000 -18.000 -38.184  2.62 20.00 4 2 201
ATOM    696  CA  ASP   70        4.500  22.500   6.364  2.61 20.00 4 2 201
ATOM    697  CA  ASP   70      -31.500  13.500 -19.092  2.61 20.00 3 2 201
ATOM    698  CA  ASP   70       27.000  -9.000 -25.456  2.61 20.00 2 2 201
ATOM    699  CA  ASP   70        4.500  -4.500 -44.548  2.61 20.00 1 2 201
ATOM    700  CA  ASP   71       31.500 -13.500 -31.820  2.60 20.00 4 2 201
ATOM    701  CA  ASP   71      -36.000 -27.000 -25.456  2.60 20.00 4 2 201
ATOM    702  CA  ASP   71      -27.000   0.000 -12.728  2.60 20.00 1 2 201
ATOM    703  CA  ASP   71      -31.500  31.500   6.364  2.59 20.00 3 2 201
ATOM    704  CA  ASP   71       -4.500  31.500  31.820  2.59 20.00 4 2 201
ATOM    705  CA  ASP   71       -4.500 -13.500  31.820  2.59 20.00 4 2 201
ATOM    706  CA  ASP   71       18.000  -9.000 -25.456  2.59 20.00 2 2 201
ATOM    707  CA  ASP   71       -9.000  27.000 -25.456  2.58 20.00 3 2 201
ATOM    708  CA  ASP   71       18.000   0.000 -38.184  2.58 20.00 5 2 201
ATOM    709  CA  ASP   71      -27.000  27.000  25.456  2.58 20.00 3 2 201
ATOM    710  CA  ASP   72      -13.500  -4.500  -6.364  2.58 20.00 5 2 201
ATOM    711  CA  ASP   72       -9.000 -36.000 -38.184  2.58 20.00 2 2 201
ATOM    712  CA  ASP   72       -9.000   9.000  63.640  2.58 20.00 3 2 201
ATOM    713  CA  ASP   72       -4.500  22.500  70.004  2.57 20.00 3 2 201
ATOM    714  CA  ASP   72      -13.500  31.500  57.276  2.57 20.00 4 2 201
ATOM    715  CA  ASP   72       31.500 -13.500  31.820  2.57 20.00 3 2 201
ATOM    716  CA  ASP   72       -4.500  -4.500 -44.548  2.56 20.00 3 2 201
ATOM    717  CA  ASP   72       -9.000 -27.000  12.728  2.56 20.00 1 2 201
ATOM    718  CA  ASP   72      -31.500  58.500  19.092  2.54 20.00 4 2 201
ATOM    719  CA  ASP   72       22.500 -13.500 -70.004  2.54 20.00 0 2 201
ATOM    720  CA  ASP   73      -13.500 -31.500   6.364  2.54 20.00 5 2 201
ATOM    721  CA  ASP   73      -13.500  40.500  57.276  2.53 20.00 5 2 201
ATOM    722  CA  ASP   73        4.500 -40.500 -70.004  2.53 20.00 4 2 201
ATOM    723  CA  ASP   73       -4.500  49.500   6.364  2.53 20.00 5 2 201
ATOM    724  CA  ASP   73        0.000   0.000 -38.184  2.52 20.00 2 2 201
ATOM    725  CA  ASP   73      -36.000  45.000   0.000  2.52 20.00 4 2 201
ATOM    726  CA  ASP   73       40.500 -40.500 -57.276  2.52 20.00 4 2 201
ATOM    727  CA  ASP   73        9.000 -45.000 -63.640  2.52 20.00 3 2 201
ATOM    728  CA  ASP   73      -13.500  22.500  70.004  2.51 20.00 3 2 201
ATOM    729  CA  ASP   73        4.500   4.500  -6.364  2.50 20.00 3 2 201
ATOM    730  CA  ASP   74       36.000 -36.000 -76.368  2.50 20.00 3 2 201
ATOM    731  CA  ASP   74       -9.000  -9.000   0.000  2.49 20.00 4 2 201
ATOM    732  CA  ASP   74        4.500   4.500 -44.548  2.49 20.00 4 2 201
ATOM    733  CA  ASP   74       13.500  31.500  82.731  2.48 20.00 3 2 201
ATOM    734  CA  ASP   74       -4.500  22.500 -19.092  2.48 20.00 2 2 201
ATOM    735  CA  ASP   74        0.000   9.000 -25.456  2.48 20.00 5 2 201
ATOM    736  CA  ASP   74      -36.000  45.000 -12.728  2.48 20.00 3 2 201
ATOM    737  CA  ASP   74       27.000  18.000  50.912  2.48 20.00 5 2 201
ATOM    738  CA  ASP   74      -18.000  -9.000 -50.912  2.48 20.00 4 2 201
ATOM    739  CA  ASP   74      -27.000   9.000 -12.728  2.47 20.00 1 2 201
ATOM    740  CA  ASP   75        4.500  22.500  31.820  2.47 20.00 3 2 201
ATOM    741  CA  ASP   75       -9.000  36.000  50.912  2.47 20.00 4 2 201
ATOM    742  CA  ASP   75       31.500  13.500  44.548  2.47 20.00 5 2 201
ATOM    743  CA  ASP   75        9.000  36.000  50.912  2.46 20.00 4 2 201
ATOM    744  CA  ASP   75       13.500 -13.500 -70.004  2.46 20.00 4 2 201
ATOM    745  CA  ASP   75       18.000   0.000  63.640  2.45 20.00 3 2 201
ATOM    746  CA  ASP   75       27.000  -9.000  25.456  2.45 20.00 4 2 201
ATOM    747  CA  ASP   75      -13.500   4.500  19.092  2.45 20.00 4 2 201
ATOM    748  CA  ASP   75       31.500   4.500  44.548  2.45 20.00 2 2 201
ATOM    749  CA  ASP   75       -4.500 -40.500 -44.548  2.44 20.00 4 2 201
ATOM    750  CA  ASP   76      -36.000 -18.000 -25.456  2.44 20.00 3 2 201
ATOM    751  CA  ASP   76        0.000   9.000 -38.184  2.43 20.00 4 2 201
ATOM    752  CA  ASP   76       36.000 -36.000 -50.912  2.43 20.00 4 2 201
ATOM    753  CA  ASP   76       31.500 -13.500 -70.004  2.43 20.00 2 2 201
ATOM    754  CA  ASP   76      -22.500  13.500   6.364  2.42 20.00 4 2 201
ATOM    755  CA  ASP   76      -36.000 -18.000 -12.728  2.42 20.00 3 2 201
ATOM    756  CA  ASP   76        4.500 -13.500  44.548  2.42 20.00 4 2 201
ATOM    757  CA  ASP   76       -4.500  40.500  57.276  2.42 20.00 4 2 201
ATOM    758  CA  ASP   76       22.500  -4.500  57.276  2.42 20.00 2 2 201
ATOM    759  CA  ASP   76      -36.000  -9.000 -25.456  2.41 20.00 4 2 201
ATOM    760  CA  ASP   77       13.500  13.500  31.820  2.41 20.00 5 2 201
ATOM    761  CA  ASP   77       27.000  -9.000 -38.184  2.41 20.00 1 2 201
ATOM    762  CA  ASP   77      -22.500  22.500   6.364  2.41 20.00 2 2 201
ATOM    763  CA  ASP   77        0.000  36.000   0.000  2.40 20.00 0 2 201
ATOM    764  CA  ASP   77      -13.500   4.500  44.548  2.40 20.00 3 2 201
ATOM    765  CA  ASP   77       22.500  13.500  31.820  2.39 20.00 2 2 201
ATOM    766  CA  ASP   77       -4.500   4.500 -19.092  2.38 20.00 4 2 201
ATOM    767  CA  ASP   77       27.000 -18.000 -76.368  2.37 20.00 3 2 201
ATOM    768  CA  ASP   77        0.000 -45.000 -12.728  2.36 20.00 2 2 201
ATOM    769  CA  ASP   77        9.000  -9.000 -25.456  2.36 20.00 5 2 201
ATOM    770  CA  ASP   78      -22.500  31.500  57.276  2.36 20.00 3 2 201
ATOM    771  CA  ASP   78        0.000  45.000   0.000  2.36 20.00 5 2 201
ATOM    772  CA  ASP   78      -18.000   9.000  12.728  2.35 20.00 4 2 201
ATOM    773  CA  ASP   78       -4.500  22.500  95.459  2.35 20.00 4 2 201
ATOM    774  CA  ASP   78        4.500  13.500  95.459  2.35 20.00 4 2 201
ATOM    775  CA  ASP   78       13.500   4.500  19.092  2.34 20.00 4 2 201
ATOM    776  CA  ASP   78        0.000 -45.000 -38.184  2.33 20.00 4 2 201
ATOM    777  CA  ASP   78      -36.000 -27.000 -12.728  2.33 20.00 4 2 201
ATOM    778  CA  ASP   78       -4.500   4.500 -44.548  2.32 20.00 4 2 201
ATOM    779  CA  ASP   78        0.000   9.000 -12.728  2.32 20.00 2 2 201
ATOM    780  CA  ASP   79       36.000 -18.000 -63.640  2.30 20.00 3 2 201
ATOM    781  CA  ASP   79       -4.500 -40.500 -31.820  2.30 20.00 4 2 201
ATOM    782  CA  ASP   79      -18.000 -27.000 -50.912  2.30 20.00 4 2 201
ATOM    783  CA  ASP   79       18.000  -9.000  12.728  2.29 20.00 2 2 201
ATOM    784  CA  ASP   79       36.000 -45.000 -50.912  2.29 20.00 4 2 201
ATOM    785  CA  ASP   79      -36.000  36.000   0.000  2.29 20.00 2 2 201
ATOM    786  CA  ASP   79       -9.000  45.000  76.368  2.29 20.00 4 2 201
ATOM    787  CA  ASP   79      -22.500  -4.500 -44.548  2.28 20.00 3 2 201
ATOM    788  CA  ASP   79       18.000  -9.000 -50.912  2.27 20.00 2 2 201
ATOM    789  CA  ASP   79       -4.500  40.500  19.092  2.27 20.00 2 2 201
ATOM    790  CA  ASP   80      -18.000  27.000  63.640  2.26 20.00 3 2 201
ATOM    791  CA  ASP   80       -4.500 -31.500 -57.276  2.26 20.00 3 2 201
ATOM    792  CA  ASP   80      -31.500   4.500 -19.092  2.26 20.00 1 2 201
ATOM    793  CA  ASP   80       18.000 -18.000  12.728  2.26 20.00 2 2 201
ATOM    794  CA  ASP   80       13.500 -49.500 -57.276  2.25 20.00 4 2 201
ATOM    795  CA  ASP   80       22.500  -4.500 -44.548  2.25 20.00 3 2 201
ATOM    796  CA  ASP   80      -27.000  27.000  38.184  2.25 20.00 4 2 201
ATOM    797  CA  ASP   80        9.000   9.000  12.728  2.24 20.00 4 2 201
ATOM    798  CA  ASP   80        9.000   0.000   0.000  2.24 20.00 3 2 201
ATOM    799  CA  ASP   80        9.000   9.000  25.456  2.24 20.00 4 2 201
ATOM    800  CA  ASP   81        9.000   0.000 -50.912  2.24 20.00 4 2 201
ATOM    801  CA  ASP   81       22.500 -13.500 -44.548  2.24 20.00 2 2 201
ATOM    802  CA  ASP   81       18.000 -18.000 -76.368  2.24 20.00 3 2 201
ATOM    803  CA  ASP   81      -22.500  31.500  44.548  2.23 20.00 3 2 201
ATOM    804  CA  ASP   81       31.500 -49.500 -57.276  2.23 20.00 4 2 201
ATOM    805  CA  ASP   81       -4.500 -40.500  -6.364  2.23 20.00 5 2 201
ATOM    806  CA  ASP   81       22.500  -4.500  19.092  2.22 20.00 3 2 201
ATOM    807  CA  ASP   81        4.500  22.500  95.459  2.21 20.00 3 2 201
ATOM    808  CA  ASP   81      -36.000  54.000  12.728  2.20 20.00 5 2 201
ATOM    809  CA  ASP   81      -13.500  -4.500   6.364  2.19 20.00 4 2 201
ATOM    810  CA  ASP   82        4.500  -4.500  -6.364  2.18 20.00 3 2 201
ATOM    811  CA  ASP   82       27.000   0.000 -38.184  2.17 20.00 4 2 201
ATOM    812  CA  ASP   82        4.500  -4.500  57.276  2.17 20.00 2 2 201
ATOM    813  CA  ASP   82        4.500   4.500  82.731  2.17 20.00 3 2 201
ATOM    814  CA  ASP   82      -40.500  40.500  -6.364  2.17 20.00 1 2 201
ATOM    815  CA  ASP   82        4.500  -4.500 -31.820  2.14 20.00 3 2 201
ATOM    816  CA  ASP   82        0.000 -36.000 -63.640  2.13 20.00 2 2 201
ATOM    817  CA  ASP   82       18.000  -9.000 -12.728  2.13 20.00 3 2 201
ATOM    818  CA  ASP   82       -9.000 -36.000 -50.912  2.13 20.00 2 2 201
ATOM    819  CA  ASP   82       13.500 -22.500  19.092  2.13 20.00 3 2 201
ATOM    820  CA  ASP   83      -13.500  13.500  70.004  2.11 20.00 2 2 201
ATOM    821  CA  ASP   83        0.000  -9.000  50.912  2.11 20.00 3 2 201
ATOM    822  CA  ASP   83       -4.500  -4.500  -6.364  2.11 20.00 3 2 201
ATOM    823  CA  ASP   83      -13.500 -40.500 -31.820  2.09 20.00 2 2 201
ATOM    824  CA  ASP   83        0.000  27.000 -12.728  2.09 20.00 2 2 201
ATOM    825  CA  ASP   83      -18.000  36.000  50.912  2.09 20.00 3 2 201
ATOM    826  CA  ASP   83      -31.500 -13.500  -6.364  2.07 20.00 3 2 201
ATOM    827  CA  ASP   83        9.000 -18.000 -12.728  2.06 20.00 3 2 201
ATOM    828  CA  ASP   83       40.500 -31.500 -57.276  2.06 20.00 2 2 201
ATOM    829  CA  ASP   83      -31.500  -4.500 -31.820  2.05 20.00 2 2 201
ATOM    830  CA  ASP   84        9.000   0.000  63.640  2.05 20.00 3 2 201
ATOM    831  CA  ASP   84      -18.000  27.000  89.095  2.04 20.00 1 2 201
ATOM    832  CA  ASP   84       -4.500  -4.500  31.820  2.04 20.00 4 2 201
ATOM    833  CA  ASP   84        9.000 -27.000  12.728  2.03 20.00 3 2 201
ATOM    834  CA  ASP   84        0.000   0.000 -50.912  2.03 20.00 4 2 201
ATOM    835  CA  ASP   84       22.500 -13.500  19.092  2.03 20.00 2 2 201
ATOM    836  CA  ASP   84       -9.000  45.000  25.456  2.03 20.00 3 2 201
ATOM    837  CA  ASP   84      -27.000  18.000   0.000  2.01 20.00 2 2 201
TER
