# Supplementary material for: Coincidence detection and bi-directional transmembrane signaling control a bacterial second messenger receptor
Source: eLife. 2016 Dec 21;5:e21848. doi: 10.7554/eLife.21848 (PMC5231407; doi:10.7554/eLife.21848)
Supplement: Figure 4—source data 2. — The zip archive contains buffer-subtracted scattering raw data (folder ‘raw_data’, extension ‘.dat’) and GNOM files (folder ‘gnom_output’, extension ‘.out’) that contain original data, real space distance distribution functions, and associated statistics. The folder ‘damfilt_pdb’ contains the final files (extension ‘.pdb’) of the envelope modeling. DOI: http://dx.doi.org/10.7554/eLife.21848.011 [file elife-21848-fig4-data2.zip › Figure4_SourceData1_LapDfull_R/gnom_output/Crosslinked_apo_LapD.out]

           ####    G N O M   ---   Version 4.6                       ####

                                                    01-Apr-2016   12:56:40
           ===    Run No   1   ===
 Run title:  Sample description: DATA


  Number of points omitted at the beginning:           5
  Number of points omitted at the end:          48
   *******    Input file(s) : S_A_xlink_2p4mgml_A1_98_001_0001_scaled.dat
           Condition P(rmin) = 0 is used. 
           Condition P(rmax) = 0 is used. 

          Highest ALPHA is found to be   0.2577E+04

  The measure of inconsistency AN1 equals to    0.8826E+00
     Alpha    Discrp  Oscill  Stabil  Sysdev  Positv  Valcen    Total   
  0.2577E+07118.4834  1.3245  0.9745  0.0000  1.0000  0.8220  0.32737
  0.5153E+06111.5725  1.3188  0.9176  0.0000  1.0000  0.8235  0.32964
  0.1031E+06 87.3094  1.2942  0.7194  0.3246  1.0000  0.8303  0.33927
  0.2061E+05 46.1187  1.2294  0.3942  0.0143  1.0000  0.8507  0.36399
  0.4123E+04 17.1358  1.1908  0.1557  0.0048  1.0000  0.8755  0.43082
  0.8246E+03  4.7889  1.2189  0.0430  0.2530  1.0000  0.8862  0.60636
  0.1649E+03  1.3105  1.2461  0.0146  0.6683  1.0000  0.8890  0.63108
  0.3298E+02  0.6263  1.2586  0.0056  0.9165  1.0000  0.8897  0.86308
  0.6596E+01  0.5128  1.2671  0.0035  0.9547  1.0000  0.8899  0.93578
  0.1319E+01  0.4925  1.2744  0.0028  0.9260  1.0000  0.8900  0.85046
  0.2639E+00  0.4891  1.2802  0.0020  0.9069  1.0000  0.8900  0.81442
  0.5277E-01  0.4886  1.2852  0.0043  0.9069  1.0000  0.8898  0.81277
  0.1055E-01  0.4881  1.3138  0.0139  0.9165  1.0000  0.8890  0.81913
  0.2111E-02  0.4873  1.5235  0.0319  0.9356  1.0000  0.8867  0.76913
  0.4222E-03  0.4861  2.6154  0.0940  0.9356  0.9996  0.8803  0.51598
  0.8443E-04  0.4834  7.1435  0.2165  0.9356  0.9883  0.8369  0.36331
  0.1689E-04  0.4802 14.2170  0.4030  0.9547  0.9298  0.7290  0.00000

          ***  Golden section search to maximize estimate ***
     Alpha    Discrp  Oscill  Stabil  Sysdev  Positv  Valcen    Total   
  0.1784E+02  0.5602  1.2620  0.0046  0.9260  1.0000  0.8898  0.86820
  0.9645E+01  0.5253  1.2652  0.0039  0.9547  1.0000  0.8899  0.93904
  0.1410E+02  0.5442  1.2632  0.0043  0.9547  1.0000  0.8898  0.94363
  0.1543E+02  0.5499  1.2627  0.0044  0.9451  1.0000  0.8898  0.89774
  0.1334E+02  0.5410  1.2635  0.0042  0.9547  1.0000  0.8898  0.94286
  0.1459E+02  0.5463  1.2630  0.0043  0.9451  1.0000  0.8898  0.89692
  0.1381E+02  0.5430  1.2633  0.0043  0.9547  1.0000  0.8898  0.94333
  0.1429E+02  0.5450  1.2631  0.0043  0.9547  1.0000  0.8898  0.94381
  0.1440E+02  0.5455  1.2631  0.0043  0.9547  1.0000  0.8898  0.94393
  0.1448E+02  0.5458  1.2631  0.0043  0.9451  1.0000  0.8898  0.89680
  0.1436E+02  0.5453  1.2631  0.0043  0.9547  1.0000  0.8898  0.94388
  0.1443E+02  0.5456  1.2631  0.0043  0.9451  1.0000  0.8898  0.89675
  0.1440E+02  0.5455  1.2631  0.0043  0.9547  1.0000  0.8898  0.94393


             ####            Final results            ####

 Parameter    DISCRP    OSCILL    STABIL    SYSDEV    POSITV    VALCEN
 Weight        1.000     3.000     3.000     3.000     1.000     1.000
 Sigma         0.300     0.600     0.120     0.120     0.120     0.120
 Ideal         0.700     1.100     0.000     1.000     1.000     0.950
 Current       0.546     1.263     0.004     0.955     1.000     0.890
                - - - - - - - - - - - - - - - - - - - - - - - - - 
 Estimate      0.767     0.929     0.999     1.000     1.000     0.778

  Angular   range    :     from    0.0133   to    0.2551
  Real space range   :     from      0.00   to    168.00

  Highest ALPHA (theor) :   0.258E+07                 JOB = 0
  Current ALPHA         :   0.144E+02   Rg :  0.515E+02   I(0) :   0.388E+03

           Total  estimate : 0.944  which is  AN EXCELLENT  solution

      S          J EXP       ERROR       J REG       I REG

  0.0000E+00                                      0.3879E+03
  0.5777E-03                                      0.3878E+03
  0.1155E-02                                      0.3874E+03
  0.1733E-02                                      0.3868E+03
  0.2311E-02                                      0.3860E+03
  0.2888E-02                                      0.3850E+03
  0.3466E-02                                      0.3838E+03
  0.4044E-02                                      0.3823E+03
  0.4621E-02                                      0.3806E+03
  0.5199E-02                                      0.3787E+03
  0.5777E-02                                      0.3766E+03
  0.6354E-02                                      0.3743E+03
  0.6932E-02                                      0.3717E+03
  0.7509E-02                                      0.3690E+03
  0.8087E-02                                      0.3661E+03
  0.8665E-02                                      0.3630E+03
  0.9242E-02                                      0.3597E+03
  0.9820E-02                                      0.3562E+03
  0.1040E-01                                      0.3525E+03
  0.1098E-01                                      0.3487E+03
  0.1155E-01                                      0.3448E+03
  0.1213E-01                                      0.3406E+03
  0.1271E-01                                      0.3364E+03
  0.1329E-01  0.3307E+03  0.1570E+01  0.3320E+03  0.3320E+03
  0.1386E-01  0.3276E+03  0.1462E+01  0.3275E+03  0.3275E+03
  0.1444E-01  0.3204E+03  0.1524E+01  0.3228E+03  0.3228E+03
  0.1502E-01  0.3176E+03  0.1425E+01  0.3180E+03  0.3180E+03
  0.1560E-01  0.3089E+03  0.1266E+01  0.3132E+03  0.3132E+03
  0.1617E-01  0.3064E+03  0.1304E+01  0.3082E+03  0.3082E+03
  0.1675E-01  0.3038E+03  0.1141E+01  0.3031E+03  0.3031E+03
  0.1733E-01  0.2977E+03  0.1125E+01  0.2980E+03  0.2980E+03
  0.1791E-01  0.2923E+03  0.1123E+01  0.2928E+03  0.2928E+03
  0.1848E-01  0.2888E+03  0.1037E+01  0.2875E+03  0.2875E+03
  0.1906E-01  0.2850E+03  0.1139E+01  0.2822E+03  0.2822E+03
  0.1964E-01  0.2778E+03  0.1024E+01  0.2768E+03  0.2768E+03
  0.2022E-01  0.2716E+03  0.9445E+00  0.2713E+03  0.2713E+03
  0.2080E-01  0.2664E+03  0.9432E+00  0.2659E+03  0.2659E+03
  0.2137E-01  0.2608E+03  0.8894E+00  0.2604E+03  0.2604E+03
  0.2195E-01  0.2557E+03  0.8593E+00  0.2549E+03  0.2549E+03
  0.2253E-01  0.2488E+03  0.7985E+00  0.2493E+03  0.2493E+03
  0.2311E-01  0.2438E+03  0.7662E+00  0.2438E+03  0.2438E+03
  0.2368E-01  0.2392E+03  0.7680E+00  0.2383E+03  0.2383E+03
  0.2426E-01  0.2330E+03  0.7530E+00  0.2328E+03  0.2328E+03
  0.2484E-01  0.2274E+03  0.7594E+00  0.2273E+03  0.2273E+03
  0.2542E-01  0.2210E+03  0.6788E+00  0.2218E+03  0.2218E+03
  0.2599E-01  0.2155E+03  0.7154E+00  0.2163E+03  0.2163E+03
  0.2657E-01  0.2109E+03  0.6780E+00  0.2109E+03  0.2109E+03
  0.2715E-01  0.2057E+03  0.6547E+00  0.2056E+03  0.2056E+03
  0.2773E-01  0.1996E+03  0.6500E+00  0.2002E+03  0.2002E+03
  0.2830E-01  0.1955E+03  0.6376E+00  0.1950E+03  0.1950E+03
  0.2888E-01  0.1908E+03  0.5951E+00  0.1898E+03  0.1898E+03
  0.2946E-01  0.1861E+03  0.5603E+00  0.1846E+03  0.1846E+03
  0.3004E-01  0.1799E+03  0.5624E+00  0.1795E+03  0.1795E+03
  0.3062E-01  0.1746E+03  0.5289E+00  0.1745E+03  0.1745E+03
  0.3119E-01  0.1703E+03  0.5382E+00  0.1696E+03  0.1696E+03
  0.3177E-01  0.1656E+03  0.5468E+00  0.1647E+03  0.1647E+03
  0.3235E-01  0.1603E+03  0.4833E+00  0.1599E+03  0.1599E+03
  0.3293E-01  0.1555E+03  0.5037E+00  0.1553E+03  0.1553E+03
  0.3350E-01  0.1496E+03  0.4793E+00  0.1507E+03  0.1507E+03
  0.3408E-01  0.1471E+03  0.4717E+00  0.1461E+03  0.1461E+03
  0.3466E-01  0.1420E+03  0.4580E+00  0.1417E+03  0.1417E+03
  0.3524E-01  0.1377E+03  0.4424E+00  0.1374E+03  0.1374E+03
  0.3581E-01  0.1337E+03  0.4358E+00  0.1332E+03  0.1332E+03
  0.3639E-01  0.1288E+03  0.4310E+00  0.1291E+03  0.1291E+03
  0.3697E-01  0.1256E+03  0.4269E+00  0.1250E+03  0.1250E+03
  0.3755E-01  0.1204E+03  0.4052E+00  0.1211E+03  0.1211E+03
  0.3812E-01  0.1171E+03  0.4093E+00  0.1173E+03  0.1173E+03
  0.3870E-01  0.1134E+03  0.4140E+00  0.1136E+03  0.1136E+03
  0.3928E-01  0.1099E+03  0.3898E+00  0.1099E+03  0.1099E+03
  0.3986E-01  0.1068E+03  0.3887E+00  0.1064E+03  0.1064E+03
  0.4043E-01  0.1030E+03  0.3672E+00  0.1030E+03  0.1030E+03
  0.4101E-01  0.9999E+02  0.3712E+00  0.9969E+02  0.9969E+02
  0.4159E-01  0.9635E+02  0.3681E+00  0.9647E+02  0.9647E+02
  0.4217E-01  0.9326E+02  0.3552E+00  0.9336E+02  0.9336E+02
  0.4275E-01  0.9040E+02  0.3540E+00  0.9034E+02  0.9034E+02
  0.4332E-01  0.8722E+02  0.3387E+00  0.8742E+02  0.8742E+02
  0.4390E-01  0.8481E+02  0.3431E+00  0.8460E+02  0.8460E+02
  0.4448E-01  0.8160E+02  0.3303E+00  0.8188E+02  0.8188E+02
  0.4506E-01  0.7959E+02  0.3221E+00  0.7924E+02  0.7924E+02
  0.4563E-01  0.7684E+02  0.3227E+00  0.7670E+02  0.7670E+02
  0.4621E-01  0.7443E+02  0.3097E+00  0.7425E+02  0.7425E+02
  0.4679E-01  0.7165E+02  0.3125E+00  0.7188E+02  0.7188E+02
  0.4737E-01  0.6958E+02  0.2963E+00  0.6960E+02  0.6960E+02
  0.4794E-01  0.6684E+02  0.2990E+00  0.6741E+02  0.6741E+02
  0.4852E-01  0.6502E+02  0.3063E+00  0.6529E+02  0.6529E+02
  0.4910E-01  0.6335E+02  0.2866E+00  0.6326E+02  0.6326E+02
  0.4968E-01  0.6172E+02  0.2851E+00  0.6130E+02  0.6130E+02
  0.5025E-01  0.5942E+02  0.2775E+00  0.5942E+02  0.5942E+02
  0.5083E-01  0.5712E+02  0.2829E+00  0.5761E+02  0.5761E+02
  0.5141E-01  0.5538E+02  0.2713E+00  0.5587E+02  0.5587E+02
  0.5199E-01  0.5410E+02  0.2666E+00  0.5420E+02  0.5420E+02
  0.5256E-01  0.5269E+02  0.2687E+00  0.5259E+02  0.5259E+02
  0.5314E-01  0.5066E+02  0.2618E+00  0.5104E+02  0.5104E+02
  0.5372E-01  0.4958E+02  0.2591E+00  0.4956E+02  0.4956E+02
  0.5430E-01  0.4844E+02  0.2517E+00  0.4814E+02  0.4814E+02
  0.5487E-01  0.4664E+02  0.2537E+00  0.4677E+02  0.4677E+02
  0.5545E-01  0.4583E+02  0.2555E+00  0.4545E+02  0.4545E+02
  0.5603E-01  0.4476E+02  0.2531E+00  0.4419E+02  0.4419E+02
  0.5661E-01  0.4291E+02  0.2612E+00  0.4297E+02  0.4297E+02
  0.5718E-01  0.4181E+02  0.2537E+00  0.4180E+02  0.4180E+02
  0.5776E-01  0.4131E+02  0.2645E+00  0.4068E+02  0.4068E+02
  0.5834E-01  0.3963E+02  0.2600E+00  0.3960E+02  0.3960E+02
  0.5892E-01  0.3851E+02  0.2589E+00  0.3856E+02  0.3856E+02
  0.5950E-01  0.3733E+02  0.2635E+00  0.3756E+02  0.3756E+02
  0.6007E-01  0.3670E+02  0.2538E+00  0.3660E+02  0.3660E+02
  0.6065E-01  0.3600E+02  0.2672E+00  0.3567E+02  0.3567E+02
  0.6123E-01  0.3477E+02  0.2566E+00  0.3478E+02  0.3478E+02
  0.6181E-01  0.3439E+02  0.2622E+00  0.3392E+02  0.3392E+02
  0.6238E-01  0.3246E+02  0.2607E+00  0.3308E+02  0.3308E+02
  0.6296E-01  0.3265E+02  0.2572E+00  0.3228E+02  0.3228E+02
  0.6354E-01  0.3156E+02  0.2649E+00  0.3151E+02  0.3151E+02
  0.6412E-01  0.3081E+02  0.2547E+00  0.3076E+02  0.3076E+02
  0.6469E-01  0.2966E+02  0.2558E+00  0.3003E+02  0.3003E+02
  0.6527E-01  0.2933E+02  0.2567E+00  0.2933E+02  0.2933E+02
  0.6585E-01  0.2842E+02  0.2451E+00  0.2865E+02  0.2865E+02
  0.6643E-01  0.2788E+02  0.2669E+00  0.2800E+02  0.2800E+02
  0.6700E-01  0.2733E+02  0.2527E+00  0.2736E+02  0.2736E+02
  0.6758E-01  0.2631E+02  0.2603E+00  0.2674E+02  0.2674E+02
  0.6816E-01  0.2594E+02  0.2535E+00  0.2614E+02  0.2614E+02
  0.6874E-01  0.2555E+02  0.2594E+00  0.2556E+02  0.2556E+02
  0.6931E-01  0.2481E+02  0.2554E+00  0.2500E+02  0.2500E+02
  0.6989E-01  0.2449E+02  0.2369E+00  0.2445E+02  0.2445E+02
  0.7047E-01  0.2375E+02  0.2437E+00  0.2391E+02  0.2391E+02
  0.7105E-01  0.2349E+02  0.2422E+00  0.2339E+02  0.2339E+02
  0.7162E-01  0.2275E+02  0.2456E+00  0.2289E+02  0.2289E+02
  0.7220E-01  0.2256E+02  0.2462E+00  0.2239E+02  0.2239E+02
  0.7278E-01  0.2168E+02  0.2426E+00  0.2191E+02  0.2191E+02
  0.7336E-01  0.2129E+02  0.2468E+00  0.2144E+02  0.2144E+02
  0.7393E-01  0.2107E+02  0.2402E+00  0.2099E+02  0.2099E+02
  0.7451E-01  0.2054E+02  0.2461E+00  0.2054E+02  0.2054E+02
  0.7509E-01  0.1979E+02  0.2495E+00  0.2011E+02  0.2011E+02
  0.7567E-01  0.1978E+02  0.2453E+00  0.1968E+02  0.1968E+02
  0.7624E-01  0.1937E+02  0.2541E+00  0.1927E+02  0.1927E+02
  0.7682E-01  0.1925E+02  0.2354E+00  0.1887E+02  0.1887E+02
  0.7740E-01  0.1794E+02  0.2507E+00  0.1847E+02  0.1847E+02
  0.7798E-01  0.1896E+02  0.2454E+00  0.1809E+02  0.1809E+02
  0.7855E-01  0.1797E+02  0.2433E+00  0.1771E+02  0.1771E+02
  0.7913E-01  0.1709E+02  0.2450E+00  0.1735E+02  0.1735E+02
  0.7971E-01  0.1703E+02  0.2358E+00  0.1699E+02  0.1699E+02
  0.8029E-01  0.1666E+02  0.2418E+00  0.1664E+02  0.1664E+02
  0.8086E-01  0.1606E+02  0.2442E+00  0.1630E+02  0.1630E+02
  0.8144E-01  0.1624E+02  0.2428E+00  0.1597E+02  0.1597E+02
  0.8202E-01  0.1583E+02  0.2403E+00  0.1564E+02  0.1564E+02
  0.8260E-01  0.1532E+02  0.2405E+00  0.1532E+02  0.1532E+02
  0.8317E-01  0.1503E+02  0.2429E+00  0.1501E+02  0.1501E+02
  0.8375E-01  0.1479E+02  0.2380E+00  0.1471E+02  0.1471E+02
  0.8433E-01  0.1437E+02  0.2291E+00  0.1441E+02  0.1441E+02
  0.8491E-01  0.1406E+02  0.2393E+00  0.1412E+02  0.1412E+02
  0.8548E-01  0.1398E+02  0.2421E+00  0.1384E+02  0.1384E+02
  0.8606E-01  0.1328E+02  0.2465E+00  0.1357E+02  0.1357E+02
  0.8664E-01  0.1304E+02  0.2334E+00  0.1330E+02  0.1330E+02
  0.8722E-01  0.1310E+02  0.2299E+00  0.1303E+02  0.1303E+02
  0.8779E-01  0.1231E+02  0.2425E+00  0.1278E+02  0.1278E+02
  0.8837E-01  0.1255E+02  0.2355E+00  0.1253E+02  0.1253E+02
  0.8895E-01  0.1206E+02  0.2332E+00  0.1228E+02  0.1228E+02
  0.8953E-01  0.1179E+02  0.2366E+00  0.1204E+02  0.1204E+02
  0.9010E-01  0.1131E+02  0.2414E+00  0.1181E+02  0.1181E+02
  0.9068E-01  0.1165E+02  0.2420E+00  0.1158E+02  0.1158E+02
  0.9126E-01  0.1165E+02  0.2329E+00  0.1135E+02  0.1135E+02
  0.9184E-01  0.1119E+02  0.2402E+00  0.1114E+02  0.1114E+02
  0.9241E-01  0.1135E+02  0.2383E+00  0.1092E+02  0.1092E+02
  0.9299E-01  0.1078E+02  0.2360E+00  0.1071E+02  0.1071E+02
  0.9357E-01  0.1094E+02  0.2306E+00  0.1051E+02  0.1051E+02
  0.9415E-01  0.1004E+02  0.2361E+00  0.1031E+02  0.1031E+02
  0.9472E-01  0.1038E+02  0.2367E+00  0.1011E+02  0.1011E+02
  0.9530E-01  0.1008E+02  0.2395E+00  0.9920E+01  0.9920E+01
  0.9588E-01  0.9757E+01  0.2346E+00  0.9733E+01  0.9733E+01
  0.9645E-01  0.9615E+01  0.2346E+00  0.9549E+01  0.9549E+01
  0.9703E-01  0.9169E+01  0.2355E+00  0.9369E+01  0.9369E+01
  0.9761E-01  0.9346E+01  0.2315E+00  0.9192E+01  0.9192E+01
  0.9819E-01  0.8897E+01  0.2381E+00  0.9019E+01  0.9019E+01
  0.9876E-01  0.8834E+01  0.2281E+00  0.8850E+01  0.8850E+01
  0.9934E-01  0.8734E+01  0.2326E+00  0.8684E+01  0.8684E+01
  0.9992E-01  0.8916E+01  0.2360E+00  0.8521E+01  0.8521E+01
  0.1005E+00  0.8592E+01  0.2349E+00  0.8361E+01  0.8361E+01
  0.1011E+00  0.8035E+01  0.2323E+00  0.8204E+01  0.8204E+01
  0.1017E+00  0.7860E+01  0.2258E+00  0.8050E+01  0.8050E+01
  0.1022E+00  0.7909E+01  0.2295E+00  0.7899E+01  0.7899E+01
  0.1028E+00  0.8160E+01  0.2262E+00  0.7751E+01  0.7751E+01
  0.1034E+00  0.7533E+01  0.2267E+00  0.7606E+01  0.7606E+01
  0.1040E+00  0.7564E+01  0.2351E+00  0.7463E+01  0.7463E+01
  0.1045E+00  0.7175E+01  0.2284E+00  0.7323E+01  0.7323E+01
  0.1051E+00  0.6968E+01  0.2198E+00  0.7186E+01  0.7186E+01
  0.1057E+00  0.7399E+01  0.2137E+00  0.7051E+01  0.7051E+01
  0.1063E+00  0.6605E+01  0.2166E+00  0.6918E+01  0.6918E+01
  0.1068E+00  0.6665E+01  0.2246E+00  0.6788E+01  0.6788E+01
  0.1074E+00  0.6064E+01  0.2243E+00  0.6661E+01  0.6661E+01
  0.1080E+00  0.6480E+01  0.2230E+00  0.6536E+01  0.6536E+01
  0.1086E+00  0.6820E+01  0.2193E+00  0.6413E+01  0.6413E+01
  0.1092E+00  0.6380E+01  0.2273E+00  0.6293E+01  0.6293E+01
  0.1097E+00  0.6124E+01  0.2216E+00  0.6175E+01  0.6175E+01
  0.1103E+00  0.6220E+01  0.2244E+00  0.6059E+01  0.6059E+01
  0.1109E+00  0.5621E+01  0.2230E+00  0.5946E+01  0.5946E+01
  0.1115E+00  0.5626E+01  0.2246E+00  0.5835E+01  0.5835E+01
  0.1120E+00  0.5593E+01  0.2208E+00  0.5727E+01  0.5727E+01
  0.1126E+00  0.5255E+01  0.2229E+00  0.5620E+01  0.5620E+01
  0.1132E+00  0.5185E+01  0.2238E+00  0.5516E+01  0.5516E+01
  0.1138E+00  0.5103E+01  0.2216E+00  0.5415E+01  0.5415E+01
  0.1144E+00  0.5343E+01  0.2234E+00  0.5315E+01  0.5315E+01
  0.1149E+00  0.5124E+01  0.2274E+00  0.5218E+01  0.5218E+01
  0.1155E+00  0.5278E+01  0.2286E+00  0.5124E+01  0.5124E+01
  0.1161E+00  0.4928E+01  0.2181E+00  0.5031E+01  0.5031E+01
  0.1167E+00  0.4981E+01  0.2175E+00  0.4941E+01  0.4941E+01
  0.1172E+00  0.4834E+01  0.2196E+00  0.4853E+01  0.4853E+01
  0.1178E+00  0.4754E+01  0.2246E+00  0.4768E+01  0.4768E+01
  0.1184E+00  0.4669E+01  0.2226E+00  0.4684E+01  0.4684E+01
  0.1190E+00  0.4787E+01  0.2255E+00  0.4603E+01  0.4603E+01
  0.1195E+00  0.4908E+01  0.2172E+00  0.4524E+01  0.4524E+01
  0.1201E+00  0.4327E+01  0.2247E+00  0.4448E+01  0.4448E+01
  0.1207E+00  0.4947E+01  0.2189E+00  0.4373E+01  0.4373E+01
  0.1213E+00  0.4484E+01  0.2224E+00  0.4301E+01  0.4301E+01
  0.1219E+00  0.4242E+01  0.2302E+00  0.4230E+01  0.4230E+01
  0.1224E+00  0.4169E+01  0.2217E+00  0.4162E+01  0.4162E+01
  0.1230E+00  0.3962E+01  0.2225E+00  0.4096E+01  0.4096E+01
  0.1236E+00  0.4141E+01  0.2204E+00  0.4033E+01  0.4033E+01
  0.1242E+00  0.3841E+01  0.2242E+00  0.3971E+01  0.3971E+01
  0.1247E+00  0.3631E+01  0.2254E+00  0.3911E+01  0.3911E+01
  0.1253E+00  0.3701E+01  0.2293E+00  0.3853E+01  0.3853E+01
  0.1259E+00  0.3543E+01  0.2271E+00  0.3797E+01  0.3797E+01
  0.1265E+00  0.3518E+01  0.2222E+00  0.3742E+01  0.3742E+01
  0.1271E+00  0.3697E+01  0.2228E+00  0.3690E+01  0.3690E+01
  0.1276E+00  0.3503E+01  0.2282E+00  0.3640E+01  0.3640E+01
  0.1282E+00  0.3847E+01  0.2208E+00  0.3591E+01  0.3591E+01
  0.1288E+00  0.3265E+01  0.2259E+00  0.3543E+01  0.3543E+01
  0.1294E+00  0.3284E+01  0.2249E+00  0.3498E+01  0.3498E+01
  0.1299E+00  0.3480E+01  0.2246E+00  0.3454E+01  0.3454E+01
  0.1305E+00  0.3972E+01  0.2227E+00  0.3411E+01  0.3411E+01
  0.1311E+00  0.3181E+01  0.2201E+00  0.3370E+01  0.3370E+01
  0.1317E+00  0.3128E+01  0.2327E+00  0.3331E+01  0.3331E+01
  0.1322E+00  0.2887E+01  0.2200E+00  0.3292E+01  0.3292E+01
  0.1328E+00  0.3397E+01  0.2222E+00  0.3256E+01  0.3256E+01
  0.1334E+00  0.3307E+01  0.2234E+00  0.3220E+01  0.3220E+01
  0.1340E+00  0.3424E+01  0.2255E+00  0.3185E+01  0.3185E+01
  0.1346E+00  0.2945E+01  0.2208E+00  0.3152E+01  0.3152E+01
  0.1351E+00  0.2986E+01  0.2182E+00  0.3120E+01  0.3120E+01
  0.1357E+00  0.2933E+01  0.2229E+00  0.3089E+01  0.3089E+01
  0.1363E+00  0.3137E+01  0.2181E+00  0.3058E+01  0.3058E+01
  0.1369E+00  0.2802E+01  0.2199E+00  0.3029E+01  0.3029E+01
  0.1374E+00  0.3075E+01  0.2181E+00  0.3001E+01  0.3001E+01
  0.1380E+00  0.2895E+01  0.2252E+00  0.2973E+01  0.2973E+01
  0.1386E+00  0.3177E+01  0.2243E+00  0.2947E+01  0.2947E+01
  0.1392E+00  0.2713E+01  0.2242E+00  0.2921E+01  0.2921E+01
  0.1398E+00  0.2718E+01  0.2151E+00  0.2896E+01  0.2896E+01
  0.1403E+00  0.2871E+01  0.2033E+00  0.2871E+01  0.2871E+01
  0.1409E+00  0.2527E+01  0.2034E+00  0.2847E+01  0.2847E+01
  0.1415E+00  0.2559E+01  0.2063E+00  0.2824E+01  0.2824E+01
  0.1421E+00  0.2993E+01  0.2128E+00  0.2801E+01  0.2801E+01
  0.1426E+00  0.2777E+01  0.2175E+00  0.2779E+01  0.2779E+01
  0.1432E+00  0.2916E+01  0.2154E+00  0.2758E+01  0.2758E+01
  0.1438E+00  0.2434E+01  0.2186E+00  0.2736E+01  0.2736E+01
  0.1444E+00  0.2637E+01  0.2077E+00  0.2715E+01  0.2715E+01
  0.1449E+00  0.2987E+01  0.2182E+00  0.2695E+01  0.2695E+01
  0.1455E+00  0.2604E+01  0.2178E+00  0.2675E+01  0.2675E+01
  0.1461E+00  0.2540E+01  0.2209E+00  0.2656E+01  0.2656E+01
  0.1467E+00  0.2396E+01  0.2082E+00  0.2636E+01  0.2636E+01
  0.1473E+00  0.2729E+01  0.2204E+00  0.2618E+01  0.2618E+01
  0.1478E+00  0.2643E+01  0.2165E+00  0.2599E+01  0.2599E+01
  0.1484E+00  0.2561E+01  0.2179E+00  0.2581E+01  0.2581E+01
  0.1490E+00  0.2466E+01  0.2152E+00  0.2563E+01  0.2563E+01
  0.1496E+00  0.2556E+01  0.2158E+00  0.2545E+01  0.2545E+01
  0.1501E+00  0.2524E+01  0.2151E+00  0.2528E+01  0.2528E+01
  0.1507E+00  0.2587E+01  0.2210E+00  0.2511E+01  0.2511E+01
  0.1513E+00  0.2326E+01  0.2184E+00  0.2494E+01  0.2494E+01
  0.1519E+00  0.2675E+01  0.2184E+00  0.2477E+01  0.2477E+01
  0.1524E+00  0.2558E+01  0.2234E+00  0.2460E+01  0.2460E+01
  0.1530E+00  0.2378E+01  0.2253E+00  0.2444E+01  0.2444E+01
  0.1536E+00  0.2183E+01  0.2272E+00  0.2428E+01  0.2428E+01
  0.1542E+00  0.2443E+01  0.2178E+00  0.2412E+01  0.2412E+01
  0.1548E+00  0.2649E+01  0.2229E+00  0.2396E+01  0.2396E+01
  0.1553E+00  0.2279E+01  0.2185E+00  0.2380E+01  0.2380E+01
  0.1559E+00  0.2597E+01  0.2230E+00  0.2365E+01  0.2365E+01
  0.1565E+00  0.2307E+01  0.2147E+00  0.2349E+01  0.2349E+01
  0.1571E+00  0.2325E+01  0.2207E+00  0.2334E+01  0.2334E+01
  0.1576E+00  0.2358E+01  0.2224E+00  0.2319E+01  0.2319E+01
  0.1582E+00  0.2374E+01  0.2213E+00  0.2304E+01  0.2304E+01
  0.1588E+00  0.2354E+01  0.2201E+00  0.2289E+01  0.2289E+01
  0.1594E+00  0.2260E+01  0.2237E+00  0.2274E+01  0.2274E+01
  0.1599E+00  0.2561E+01  0.2212E+00  0.2259E+01  0.2259E+01
  0.1605E+00  0.1959E+01  0.2282E+00  0.2244E+01  0.2244E+01
  0.1611E+00  0.2233E+01  0.2186E+00  0.2229E+01  0.2229E+01
  0.1617E+00  0.2091E+01  0.2231E+00  0.2214E+01  0.2214E+01
  0.1623E+00  0.2362E+01  0.2179E+00  0.2200E+01  0.2200E+01
  0.1628E+00  0.2158E+01  0.2187E+00  0.2185E+01  0.2185E+01
  0.1634E+00  0.2747E+01  0.2190E+00  0.2170E+01  0.2170E+01
  0.1640E+00  0.2330E+01  0.2211E+00  0.2156E+01  0.2156E+01
  0.1646E+00  0.2021E+01  0.2197E+00  0.2141E+01  0.2141E+01
  0.1651E+00  0.2111E+01  0.2185E+00  0.2126E+01  0.2126E+01
  0.1657E+00  0.2128E+01  0.2189E+00  0.2111E+01  0.2111E+01
  0.1663E+00  0.2260E+01  0.2206E+00  0.2096E+01  0.2096E+01
  0.1669E+00  0.1854E+01  0.2171E+00  0.2081E+01  0.2081E+01
  0.1675E+00  0.2630E+01  0.2172E+00  0.2066E+01  0.2066E+01
  0.1680E+00  0.1995E+01  0.2216E+00  0.2051E+01  0.2051E+01
  0.1686E+00  0.1866E+01  0.2205E+00  0.2036E+01  0.2036E+01
  0.1692E+00  0.2376E+01  0.2209E+00  0.2021E+01  0.2021E+01
  0.1698E+00  0.1723E+01  0.2196E+00  0.2006E+01  0.2006E+01
  0.1703E+00  0.1721E+01  0.2169E+00  0.1990E+01  0.1990E+01
  0.1709E+00  0.1975E+01  0.2211E+00  0.1975E+01  0.1975E+01
  0.1715E+00  0.2339E+01  0.2214E+00  0.1959E+01  0.1959E+01
  0.1721E+00  0.2238E+01  0.2188E+00  0.1943E+01  0.1943E+01
  0.1726E+00  0.2111E+01  0.2172E+00  0.1927E+01  0.1927E+01
  0.1732E+00  0.1597E+01  0.2165E+00  0.1911E+01  0.1911E+01
  0.1738E+00  0.1799E+01  0.2219E+00  0.1895E+01  0.1895E+01
  0.1744E+00  0.1870E+01  0.2170E+00  0.1879E+01  0.1879E+01
  0.1749E+00  0.1649E+01  0.2153E+00  0.1863E+01  0.1863E+01
  0.1755E+00  0.1677E+01  0.1969E+00  0.1846E+01  0.1846E+01
  0.1761E+00  0.1772E+01  0.1982E+00  0.1829E+01  0.1829E+01
  0.1767E+00  0.1463E+01  0.2061E+00  0.1813E+01  0.1813E+01
  0.1773E+00  0.1769E+01  0.2075E+00  0.1796E+01  0.1796E+01
  0.1778E+00  0.2054E+01  0.2096E+00  0.1779E+01  0.1779E+01
  0.1784E+00  0.1993E+01  0.2092E+00  0.1762E+01  0.1762E+01
  0.1790E+00  0.1983E+01  0.2176E+00  0.1745E+01  0.1745E+01
  0.1796E+00  0.1463E+01  0.2145E+00  0.1728E+01  0.1728E+01
  0.1801E+00  0.1978E+01  0.2148E+00  0.1711E+01  0.1711E+01
  0.1807E+00  0.2022E+01  0.2176E+00  0.1693E+01  0.1693E+01
  0.1813E+00  0.1834E+01  0.2167E+00  0.1676E+01  0.1676E+01
  0.1819E+00  0.1613E+01  0.2108E+00  0.1659E+01  0.1659E+01
  0.1824E+00  0.1610E+01  0.2130E+00  0.1642E+01  0.1642E+01
  0.1830E+00  0.1533E+01  0.2136E+00  0.1624E+01  0.1624E+01
  0.1836E+00  0.1495E+01  0.2104E+00  0.1607E+01  0.1607E+01
  0.1842E+00  0.1678E+01  0.2125E+00  0.1590E+01  0.1590E+01
  0.1848E+00  0.1439E+01  0.2200E+00  0.1573E+01  0.1573E+01
  0.1853E+00  0.1529E+01  0.2186E+00  0.1556E+01  0.1556E+01
  0.1859E+00  0.1283E+01  0.2204E+00  0.1539E+01  0.1539E+01
  0.1865E+00  0.1526E+01  0.2165E+00  0.1522E+01  0.1522E+01
  0.1871E+00  0.1888E+01  0.2194E+00  0.1505E+01  0.1505E+01
  0.1876E+00  0.1491E+01  0.2191E+00  0.1488E+01  0.1488E+01
  0.1882E+00  0.1755E+01  0.2174E+00  0.1472E+01  0.1472E+01
  0.1888E+00  0.1692E+01  0.2149E+00  0.1455E+01  0.1455E+01
  0.1894E+00  0.1502E+01  0.2170E+00  0.1439E+01  0.1439E+01
  0.1899E+00  0.1493E+01  0.2168E+00  0.1423E+01  0.1423E+01
  0.1905E+00  0.1609E+01  0.2215E+00  0.1408E+01  0.1408E+01
  0.1911E+00  0.1984E+01  0.2164E+00  0.1392E+01  0.1392E+01
  0.1917E+00  0.1300E+01  0.2163E+00  0.1377E+01  0.1377E+01
  0.1923E+00  0.1545E+01  0.2176E+00  0.1362E+01  0.1362E+01
  0.1928E+00  0.1411E+01  0.2168E+00  0.1347E+01  0.1347E+01
  0.1934E+00  0.1219E+01  0.2146E+00  0.1333E+01  0.1333E+01
  0.1940E+00  0.1178E+01  0.2186E+00  0.1319E+01  0.1319E+01
  0.1946E+00  0.1300E+01  0.2148E+00  0.1305E+01  0.1305E+01
  0.1951E+00  0.1156E+01  0.2206E+00  0.1291E+01  0.1291E+01
  0.1957E+00  0.8816E+00  0.2180E+00  0.1278E+01  0.1278E+01
  0.1963E+00  0.1111E+01  0.2186E+00  0.1265E+01  0.1265E+01
  0.1969E+00  0.1543E+01  0.2165E+00  0.1252E+01  0.1252E+01
  0.1974E+00  0.1131E+01  0.2196E+00  0.1240E+01  0.1240E+01
  0.1980E+00  0.1004E+01  0.2186E+00  0.1228E+01  0.1228E+01
  0.1986E+00  0.1013E+01  0.2167E+00  0.1217E+01  0.1217E+01
  0.1992E+00  0.1053E+01  0.2151E+00  0.1205E+01  0.1205E+01
  0.1998E+00  0.9254E+00  0.2193E+00  0.1195E+01  0.1195E+01
  0.2003E+00  0.8276E+00  0.2157E+00  0.1184E+01  0.1184E+01
  0.2009E+00  0.1079E+01  0.2199E+00  0.1174E+01  0.1174E+01
  0.2015E+00  0.1084E+01  0.2162E+00  0.1164E+01  0.1164E+01
  0.2021E+00  0.9367E+00  0.2162E+00  0.1154E+01  0.1154E+01
  0.2026E+00  0.1030E+01  0.2206E+00  0.1145E+01  0.1145E+01
  0.2032E+00  0.1030E+01  0.2146E+00  0.1136E+01  0.1136E+01
  0.2038E+00  0.9391E+00  0.2156E+00  0.1127E+01  0.1127E+01
  0.2044E+00  0.8779E+00  0.2203E+00  0.1119E+01  0.1119E+01
  0.2049E+00  0.7706E+00  0.2210E+00  0.1111E+01  0.1111E+01
  0.2055E+00  0.8209E+00  0.2139E+00  0.1104E+01  0.1104E+01
  0.2061E+00  0.9489E+00  0.2208E+00  0.1096E+01  0.1096E+01
  0.2067E+00  0.1049E+01  0.2165E+00  0.1089E+01  0.1089E+01
  0.2072E+00  0.8252E+00  0.2168E+00  0.1082E+01  0.1082E+01
  0.2078E+00  0.1261E+01  0.2179E+00  0.1076E+01  0.1076E+01
  0.2084E+00  0.1029E+01  0.2223E+00  0.1070E+01  0.1070E+01
  0.2090E+00  0.7565E+00  0.2212E+00  0.1064E+01  0.1064E+01
  0.2096E+00  0.1040E+01  0.2131E+00  0.1058E+01  0.1058E+01
  0.2101E+00  0.1072E+01  0.2072E+00  0.1053E+01  0.1053E+01
  0.2107E+00  0.7626E+00  0.1956E+00  0.1047E+01  0.1047E+01
  0.2113E+00  0.1113E+01  0.1948E+00  0.1042E+01  0.1042E+01
  0.2119E+00  0.1425E+01  0.2038E+00  0.1038E+01  0.1038E+01
  0.2124E+00  0.1229E+01  0.2085E+00  0.1033E+01  0.1033E+01
  0.2130E+00  0.7656E+00  0.2064E+00  0.1029E+01  0.1029E+01
  0.2136E+00  0.1211E+01  0.2088E+00  0.1025E+01  0.1025E+01
  0.2142E+00  0.7033E+00  0.2089E+00  0.1021E+01  0.1021E+01
  0.2147E+00  0.1309E+01  0.2075E+00  0.1017E+01  0.1017E+01
  0.2153E+00  0.1125E+01  0.2121E+00  0.1013E+01  0.1013E+01
  0.2159E+00  0.7496E+00  0.2110E+00  0.1010E+01  0.1010E+01
  0.2165E+00  0.9445E+00  0.2109E+00  0.1007E+01  0.1007E+01
  0.2170E+00  0.1123E+01  0.2125E+00  0.1003E+01  0.1003E+01
  0.2176E+00  0.1130E+01  0.2090E+00  0.1001E+01  0.1001E+01
  0.2182E+00  0.9469E+00  0.2119E+00  0.9977E+00  0.9977E+00
  0.2188E+00  0.1092E+01  0.2119E+00  0.9950E+00  0.9950E+00
  0.2194E+00  0.1092E+01  0.2163E+00  0.9925E+00  0.9925E+00
  0.2199E+00  0.7405E+00  0.2151E+00  0.9901E+00  0.9901E+00
  0.2205E+00  0.1004E+01  0.2137E+00  0.9878E+00  0.9878E+00
  0.2211E+00  0.9846E+00  0.2155E+00  0.9856E+00  0.9856E+00
  0.2217E+00  0.5992E+00  0.2147E+00  0.9835E+00  0.9835E+00
  0.2222E+00  0.6761E+00  0.2157E+00  0.9816E+00  0.9816E+00
  0.2228E+00  0.1207E+01  0.2175E+00  0.9797E+00  0.9797E+00
  0.2234E+00  0.1244E+01  0.2185E+00  0.9780E+00  0.9780E+00
  0.2240E+00  0.8986E+00  0.2171E+00  0.9765E+00  0.9765E+00
  0.2245E+00  0.1098E+01  0.2224E+00  0.9747E+00  0.9747E+00
  0.2251E+00  0.6313E+00  0.2184E+00  0.9735E+00  0.9735E+00
  0.2257E+00  0.9295E+00  0.2205E+00  0.9719E+00  0.9719E+00
  0.2263E+00  0.9940E+00  0.2189E+00  0.9706E+00  0.9706E+00
  0.2268E+00  0.9244E+00  0.2159E+00  0.9694E+00  0.9694E+00
  0.2274E+00  0.5037E+00  0.2137E+00  0.9682E+00  0.9682E+00
  0.2280E+00  0.7796E+00  0.2156E+00  0.9672E+00  0.9672E+00
  0.2286E+00  0.7030E+00  0.2148E+00  0.9661E+00  0.9661E+00
  0.2292E+00  0.8369E+00  0.2162E+00  0.9652E+00  0.9652E+00
  0.2297E+00  0.9350E+00  0.2165E+00  0.9643E+00  0.9643E+00
  0.2303E+00  0.9514E+00  0.2154E+00  0.9635E+00  0.9635E+00
  0.2309E+00  0.1212E+01  0.2160E+00  0.9627E+00  0.9627E+00
  0.2315E+00  0.7790E+00  0.2174E+00  0.9619E+00  0.9619E+00
  0.2320E+00  0.8972E+00  0.2122E+00  0.9612E+00  0.9612E+00
  0.2326E+00  0.6395E+00  0.2167E+00  0.9606E+00  0.9606E+00
  0.2332E+00  0.9880E+00  0.2205E+00  0.9599E+00  0.9599E+00
  0.2338E+00  0.1107E+01  0.2160E+00  0.9593E+00  0.9593E+00
  0.2343E+00  0.8457E+00  0.2106E+00  0.9587E+00  0.9587E+00
  0.2349E+00  0.5378E+00  0.2160E+00  0.9581E+00  0.9581E+00
  0.2355E+00  0.1116E+01  0.2202E+00  0.9574E+00  0.9574E+00
  0.2361E+00  0.1447E+01  0.2162E+00  0.9570E+00  0.9570E+00
  0.2366E+00  0.1017E+01  0.2157E+00  0.9564E+00  0.9564E+00
  0.2372E+00  0.7378E+00  0.2190E+00  0.9558E+00  0.9558E+00
  0.2378E+00  0.8374E+00  0.2120E+00  0.9552E+00  0.9552E+00
  0.2384E+00  0.1064E+01  0.2173E+00  0.9546E+00  0.9546E+00
  0.2389E+00  0.1034E+01  0.2136E+00  0.9539E+00  0.9539E+00
  0.2395E+00  0.9297E+00  0.2180E+00  0.9532E+00  0.9532E+00
  0.2401E+00  0.7979E+00  0.2147E+00  0.9525E+00  0.9525E+00
  0.2407E+00  0.1002E+01  0.2135E+00  0.9517E+00  0.9517E+00
  0.2413E+00  0.7769E+00  0.2176E+00  0.9509E+00  0.9509E+00
  0.2418E+00  0.1331E+01  0.2166E+00  0.9500E+00  0.9500E+00
  0.2424E+00  0.1398E+01  0.2203E+00  0.9490E+00  0.9490E+00
  0.2430E+00  0.7723E+00  0.2138E+00  0.9480E+00  0.9480E+00
  0.2436E+00  0.9059E+00  0.2138E+00  0.9469E+00  0.9469E+00
  0.2441E+00  0.7203E+00  0.2114E+00  0.9457E+00  0.9457E+00
  0.2447E+00  0.1309E+01  0.2145E+00  0.9444E+00  0.9444E+00
  0.2453E+00  0.1177E+01  0.2057E+00  0.9431E+00  0.9431E+00
  0.2459E+00  0.1115E+01  0.1926E+00  0.9416E+00  0.9416E+00
  0.2464E+00  0.1227E+01  0.1954E+00  0.9401E+00  0.9401E+00
  0.2470E+00  0.7891E+00  0.1986E+00  0.9384E+00  0.9384E+00
  0.2476E+00  0.9464E+00  0.1996E+00  0.9367E+00  0.9367E+00
  0.2482E+00  0.1096E+01  0.2037E+00  0.9349E+00  0.9349E+00
  0.2487E+00  0.1162E+01  0.2103E+00  0.9329E+00  0.9329E+00
  0.2493E+00  0.1314E+01  0.2102E+00  0.9308E+00  0.9308E+00
  0.2499E+00  0.1150E+01  0.2094E+00  0.9286E+00  0.9286E+00
  0.2505E+00  0.9175E+00  0.2043E+00  0.9263E+00  0.9263E+00
  0.2510E+00  0.1100E+01  0.2067E+00  0.9239E+00  0.9239E+00
  0.2516E+00  0.1084E+01  0.2138E+00  0.9214E+00  0.9214E+00
  0.2522E+00  0.1252E+01  0.2095E+00  0.9187E+00  0.9187E+00
  0.2528E+00  0.7274E+00  0.2168E+00  0.9160E+00  0.9160E+00
  0.2533E+00  0.1010E+01  0.2152E+00  0.9131E+00  0.9131E+00
  0.2539E+00  0.1171E+01  0.2152E+00  0.9102E+00  0.9102E+00
  0.2545E+00  0.1198E+01  0.2143E+00  0.9072E+00  0.9072E+00
  0.2551E+00  0.8145E+00  0.2097E+00  0.9039E+00  0.9039E+00

           Distance distribution  function of particle  


       R          P(R)      ERROR

  0.0000E+00  0.0000E+00  0.0000E+00
  0.1680E+01  0.8676E-02  0.1692E-03
  0.3360E+01  0.1877E-01  0.2361E-03
  0.5040E+01  0.3028E-01  0.2195E-03
  0.6720E+01  0.4322E-01  0.1542E-03
  0.8400E+01  0.5758E-01  0.1195E-03
  0.1008E+02  0.7330E-01  0.1885E-03
  0.1176E+02  0.9029E-01  0.2779E-03
  0.1344E+02  0.1084E+00  0.3369E-03
  0.1512E+02  0.1274E+00  0.3506E-03
  0.1680E+02  0.1469E+00  0.3218E-03
  0.1848E+02  0.1668E+00  0.2722E-03
  0.2016E+02  0.1865E+00  0.2462E-03
  0.2184E+02  0.2058E+00  0.2814E-03
  0.2352E+02  0.2244E+00  0.3540E-03
  0.2520E+02  0.2419E+00  0.4202E-03
  0.2688E+02  0.2582E+00  0.4551E-03
  0.2856E+02  0.2731E+00  0.4518E-03
  0.3024E+02  0.2867E+00  0.4194E-03
  0.3192E+02  0.2990E+00  0.3837E-03
  0.3360E+02  0.3101E+00  0.3798E-03
  0.3528E+02  0.3200E+00  0.4226E-03
  0.3696E+02  0.3290E+00  0.4901E-03
  0.3864E+02  0.3371E+00  0.5499E-03
  0.4032E+02  0.3445E+00  0.5808E-03
  0.4200E+02  0.3510E+00  0.5753E-03
  0.4368E+02  0.3567E+00  0.5387E-03
  0.4536E+02  0.3615E+00  0.4884E-03
  0.4704E+02  0.3653E+00  0.4498E-03
  0.4872E+02  0.3680E+00  0.4430E-03
  0.5040E+02  0.3695E+00  0.4661E-03
  0.5208E+02  0.3698E+00  0.4975E-03
  0.5376E+02  0.3689E+00  0.5163E-03
  0.5544E+02  0.3668E+00  0.5127E-03
  0.5712E+02  0.3638E+00  0.4899E-03
  0.5880E+02  0.3601E+00  0.4625E-03
  0.6048E+02  0.3559E+00  0.4505E-03
  0.6216E+02  0.3514E+00  0.4675E-03
  0.6384E+02  0.3469E+00  0.5097E-03
  0.6552E+02  0.3426E+00  0.5620E-03
  0.6720E+02  0.3386E+00  0.6102E-03
  0.6888E+02  0.3348E+00  0.6475E-03
  0.7056E+02  0.3313E+00  0.6743E-03
  0.7224E+02  0.3278E+00  0.6953E-03
  0.7392E+02  0.3243E+00  0.7164E-03
  0.7560E+02  0.3204E+00  0.7417E-03
  0.7728E+02  0.3160E+00  0.7722E-03
  0.7896E+02  0.3109E+00  0.8064E-03
  0.8064E+02  0.3050E+00  0.8420E-03
  0.8232E+02  0.2981E+00  0.8765E-03
  0.8400E+02  0.2902E+00  0.9073E-03
  0.8568E+02  0.2816E+00  0.9310E-03
  0.8736E+02  0.2723E+00  0.9438E-03
  0.8904E+02  0.2624E+00  0.9424E-03
  0.9072E+02  0.2522E+00  0.9257E-03
  0.9240E+02  0.2420E+00  0.8961E-03
  0.9408E+02  0.2317E+00  0.8600E-03
  0.9576E+02  0.2217E+00  0.8264E-03
  0.9744E+02  0.2120E+00  0.8039E-03
  0.9912E+02  0.2026E+00  0.7961E-03
  0.1008E+03  0.1935E+00  0.7998E-03
  0.1025E+03  0.1847E+00  0.8072E-03
  0.1042E+03  0.1761E+00  0.8110E-03
  0.1058E+03  0.1677E+00  0.8076E-03
  0.1075E+03  0.1595E+00  0.7989E-03
  0.1092E+03  0.1513E+00  0.7908E-03
  0.1109E+03  0.1432E+00  0.7896E-03
  0.1126E+03  0.1352E+00  0.7988E-03
  0.1142E+03  0.1274E+00  0.8165E-03
  0.1159E+03  0.1197E+00  0.8378E-03
  0.1176E+03  0.1122E+00  0.8575E-03
  0.1193E+03  0.1050E+00  0.8730E-03
  0.1210E+03  0.9806E-01  0.8852E-03
  0.1226E+03  0.9144E-01  0.8972E-03
  0.1243E+03  0.8512E-01  0.9122E-03
  0.1260E+03  0.7909E-01  0.9310E-03
  0.1277E+03  0.7332E-01  0.9518E-03
  0.1294E+03  0.6780E-01  0.9712E-03
  0.1310E+03  0.6248E-01  0.9854E-03
  0.1327E+03  0.5736E-01  0.9926E-03
  0.1344E+03  0.5244E-01  0.9925E-03
  0.1361E+03  0.4771E-01  0.9870E-03
  0.1378E+03  0.4321E-01  0.9784E-03
  0.1394E+03  0.3894E-01  0.9692E-03
  0.1411E+03  0.3494E-01  0.9612E-03
  0.1428E+03  0.3122E-01  0.9556E-03
  0.1445E+03  0.2779E-01  0.9534E-03
  0.1462E+03  0.2464E-01  0.9556E-03
  0.1478E+03  0.2176E-01  0.9635E-03
  0.1495E+03  0.1911E-01  0.9788E-03
  0.1512E+03  0.1666E-01  0.1003E-02
  0.1529E+03  0.1437E-01  0.1036E-02
  0.1546E+03  0.1221E-01  0.1078E-02
  0.1562E+03  0.1016E-01  0.1120E-02
  0.1579E+03  0.8214E-02  0.1152E-02
  0.1596E+03  0.6383E-02  0.1156E-02
  0.1613E+03  0.4690E-02  0.1111E-02
  0.1630E+03  0.3168E-02  0.9940E-03
  0.1646E+03  0.1856E-02  0.7823E-03
  0.1663E+03  0.7912E-03  0.4561E-03
  0.1680E+03  0.0000E+00  0.0000E+00
          Reciprocal space: Rg =   51.47     , I(0) =   0.3879E+03
     Real space: Rg =   51.56 +- 0.076  I(0) =   0.3879E+03 +-  0.5145E+00
