# Supplementary material for: Coincidence detection and bi-directional transmembrane signaling control a bacterial second messenger receptor
Source: eLife. 2016 Dec 21;5:e21848. doi: 10.7554/eLife.21848 (PMC5231407; doi:10.7554/eLife.21848)
Supplement: Figure 4—source data 2. — The zip archive contains buffer-subtracted scattering raw data (folder ‘raw_data’, extension ‘.dat’) and GNOM files (folder ‘gnom_output’, extension ‘.out’) that contain original data, real space distance distribution functions, and associated statistics. The folder ‘damfilt_pdb’ contains the final files (extension ‘.pdb’) of the envelope modeling. DOI: http://dx.doi.org/10.7554/eLife.21848.011 [file elife-21848-fig4-data2.zip › Figure4_SourceData1_LapDfull_R/gnom_output/LapD_cdG.out]

           ####    G N O M   ---   Version 4.6                       ####

                                                    01-Apr-2016   13:02:06
           ===    Run No   1   ===
 Run title:  Sample description: DATA


  Number of points omitted at the beginning:           4
  Number of points omitted at the end:         200
   *******    Input file(s) : S_A_LapD_cdGx5_001_0568_scaled.dat
           Condition P(rmin) = 0 is used. 
           Condition P(rmax) = 0 is used. 

          Highest ALPHA is found to be   0.3442E+03

  The measure of inconsistency AN1 equals to    0.7186E+00
     Alpha    Discrp  Oscill  Stabil  Sysdev  Positv  Valcen    Total   
  0.3442E+06 74.1612  1.2919  0.9646  0.0000  1.0000  0.8313  0.34036
  0.6884E+05 67.2608  1.2886  0.8750  0.0000  1.0000  0.8323  0.34165
  0.1377E+05 46.3949  1.2752  0.6038  0.1556  1.0000  0.8364  0.34694
  0.2754E+04 20.1237  1.2473  0.2569  0.0222  1.0000  0.8476  0.36147
  0.5507E+03  7.1286  1.2709  0.0809  0.1111  1.0000  0.8557  0.51758
  0.1101E+03  2.2229  1.3520  0.0323  0.4667  1.0000  0.8526  0.56854
  0.2203E+02  0.8551  1.3999  0.0136  0.7926  1.0000  0.8496  0.64268
  0.4406E+01  0.6462  1.4188  0.0054  0.9407  1.0000  0.8487  0.89288
  0.8811E+00  0.6271  1.4267  0.0042  0.9704  1.0000  0.8483  0.88809
  0.1762E+00  0.6245  1.4328  0.0049  0.9852  1.0000  0.8480  0.88535
  0.3525E-01  0.6232  1.4510  0.0113  0.9852  1.0000  0.8480  0.87722
  0.7049E-02  0.6210  1.6123  0.0464  0.9852  0.9999  0.8504  0.78880
  0.1410E-02  0.6158  2.8192  0.1185  0.9852  0.9978  0.8558  0.54967
  0.2820E-03  0.6113  4.9214  0.0947  1.0148  0.9890  0.8532  0.58652
  0.5639E-04  0.6105  5.9549  0.0456  1.0148  0.9835  0.8502  0.66609
  0.1128E-04  0.6103  6.8454  0.1950  1.0148  0.9857  0.8588  0.47295
  0.2256E-05  0.6100 11.9899  0.6993  1.0148  0.9549  0.5870  0.39852
  0.4511E-06  0.6084 15.1904  0.8558  1.0148  0.7937  0.3596  0.00000

          ***  Golden section search to maximize estimate ***
     Alpha    Discrp  Oscill  Stabil  Sysdev  Positv  Valcen    Total   
  0.8147E+01  0.6782  1.4137  0.0075  0.8815  1.0000  0.8489  0.74070
  0.3484E+01  0.6401  1.4203  0.0049  0.9556  1.0000  0.8486  0.89180
  0.5572E+01  0.6550  1.4171  0.0061  0.8963  1.0000  0.8488  0.76263
  0.4028E+01  0.6436  1.4194  0.0052  0.9556  1.0000  0.8487  0.89245
  0.4819E+01  0.6492  1.4182  0.0056  0.8815  1.0000  0.8487  0.73760
  0.4257E+01  0.6452  1.4191  0.0053  0.9556  1.0000  0.8487  0.89271
  0.4559E+01  0.6473  1.4186  0.0055  0.9111  1.0000  0.8487  0.78748
  0.4348E+01  0.6458  1.4189  0.0054  0.9407  1.0000  0.8487  0.89282
  0.4464E+01  0.6466  1.4187  0.0054  0.9407  1.0000  0.8487  0.89295
  0.4500E+01  0.6469  1.4187  0.0054  0.9111  1.0000  0.8487  0.78742
  0.4441E+01  0.6465  1.4188  0.0054  0.9407  1.0000  0.8487  0.89292
  0.4478E+01  0.6467  1.4187  0.0054  0.9407  1.0000  0.8487  0.89297
  0.4486E+01  0.6468  1.4187  0.0054  0.9259  1.0000  0.8487  0.81376
  0.4472E+01  0.6467  1.4187  0.0054  0.9407  1.0000  0.8487  0.89296
  0.4478E+01  0.6467  1.4187  0.0054  0.9407  1.0000  0.8487  0.89297


             ####            Final results            ####

 Parameter    DISCRP    OSCILL    STABIL    SYSDEV    POSITV    VALCEN
 Weight        1.000     3.000     3.000     3.000     1.000     1.000
 Sigma         0.300     0.600     0.120     0.120     0.120     0.120
 Ideal         0.700     1.100     0.000     1.000     1.000     0.950
 Current       0.647     1.419     0.005     0.941     1.000     0.849
                - - - - - - - - - - - - - - - - - - - - - - - - - 
 Estimate      0.969     0.754     0.998     1.000     1.000     0.490

  Angular   range    :     from    0.0116   to    0.1680
  Real space range   :     from      0.00   to    180.00

  Highest ALPHA (theor) :   0.344E+06                 JOB = 0
  Current ALPHA         :   0.448E+01   Rg :  0.516E+02   I(0) :   0.383E+03

           Total  estimate : 0.893  which is    A GOOD      solution

      S          J EXP       ERROR       J REG       I REG

  0.0000E+00                                      0.3835E+03
  0.5794E-03                                      0.3834E+03
  0.1159E-02                                      0.3830E+03
  0.1738E-02                                      0.3825E+03
  0.2318E-02                                      0.3817E+03
  0.2897E-02                                      0.3806E+03
  0.3476E-02                                      0.3794E+03
  0.4056E-02                                      0.3779E+03
  0.4635E-02                                      0.3762E+03
  0.5214E-02                                      0.3743E+03
  0.5794E-02                                      0.3722E+03
  0.6373E-02                                      0.3698E+03
  0.6953E-02                                      0.3673E+03
  0.7532E-02                                      0.3646E+03
  0.8111E-02                                      0.3617E+03
  0.8691E-02                                      0.3585E+03
  0.9270E-02                                      0.3553E+03
  0.9850E-02                                      0.3518E+03
  0.1043E-01                                      0.3482E+03
  0.1101E-01                                      0.3444E+03
  0.1159E-01  0.3495E+03  0.7702E+01  0.3404E+03  0.3404E+03
  0.1217E-01  0.3431E+03  0.6981E+01  0.3363E+03  0.3363E+03
  0.1275E-01  0.3299E+03  0.4669E+01  0.3321E+03  0.3321E+03
  0.1333E-01  0.3314E+03  0.4162E+01  0.3277E+03  0.3277E+03
  0.1391E-01  0.3248E+03  0.3519E+01  0.3232E+03  0.3232E+03
  0.1448E-01  0.3237E+03  0.3270E+01  0.3186E+03  0.3186E+03
  0.1506E-01  0.3168E+03  0.3123E+01  0.3139E+03  0.3139E+03
  0.1564E-01  0.3091E+03  0.2332E+01  0.3091E+03  0.3091E+03
  0.1622E-01  0.3075E+03  0.2435E+01  0.3042E+03  0.3042E+03
  0.1680E-01  0.2986E+03  0.2225E+01  0.2992E+03  0.2992E+03
  0.1738E-01  0.2944E+03  0.2128E+01  0.2942E+03  0.2942E+03
  0.1796E-01  0.2879E+03  0.2007E+01  0.2890E+03  0.2890E+03
  0.1854E-01  0.2835E+03  0.1828E+01  0.2838E+03  0.2838E+03
  0.1912E-01  0.2762E+03  0.1897E+01  0.2786E+03  0.2786E+03
  0.1970E-01  0.2728E+03  0.1642E+01  0.2733E+03  0.2733E+03
  0.2028E-01  0.2679E+03  0.1682E+01  0.2680E+03  0.2680E+03
  0.2086E-01  0.2629E+03  0.1630E+01  0.2627E+03  0.2627E+03
  0.2144E-01  0.2586E+03  0.1532E+01  0.2573E+03  0.2573E+03
  0.2202E-01  0.2528E+03  0.1576E+01  0.2519E+03  0.2519E+03
  0.2260E-01  0.2475E+03  0.1465E+01  0.2466E+03  0.2466E+03
  0.2318E-01  0.2404E+03  0.1394E+01  0.2412E+03  0.2412E+03
  0.2375E-01  0.2353E+03  0.1331E+01  0.2358E+03  0.2358E+03
  0.2433E-01  0.2281E+03  0.1341E+01  0.2305E+03  0.2305E+03
  0.2491E-01  0.2252E+03  0.1319E+01  0.2252E+03  0.2252E+03
  0.2549E-01  0.2196E+03  0.1252E+01  0.2199E+03  0.2199E+03
  0.2607E-01  0.2132E+03  0.1279E+01  0.2146E+03  0.2146E+03
  0.2665E-01  0.2083E+03  0.1188E+01  0.2094E+03  0.2094E+03
  0.2723E-01  0.2037E+03  0.1163E+01  0.2043E+03  0.2043E+03
  0.2781E-01  0.2011E+03  0.1112E+01  0.1992E+03  0.1992E+03
  0.2839E-01  0.1936E+03  0.1130E+01  0.1941E+03  0.1941E+03
  0.2897E-01  0.1889E+03  0.1112E+01  0.1891E+03  0.1891E+03
  0.2955E-01  0.1839E+03  0.1058E+01  0.1842E+03  0.1842E+03
  0.3013E-01  0.1790E+03  0.1057E+01  0.1793E+03  0.1793E+03
  0.3071E-01  0.1741E+03  0.9955E+00  0.1745E+03  0.1745E+03
  0.3129E-01  0.1694E+03  0.1030E+01  0.1698E+03  0.1698E+03
  0.3187E-01  0.1650E+03  0.1039E+01  0.1652E+03  0.1652E+03
  0.3245E-01  0.1615E+03  0.9693E+00  0.1607E+03  0.1607E+03
  0.3302E-01  0.1581E+03  0.9686E+00  0.1562E+03  0.1562E+03
  0.3360E-01  0.1536E+03  0.9595E+00  0.1518E+03  0.1518E+03
  0.3418E-01  0.1489E+03  0.9655E+00  0.1476E+03  0.1476E+03
  0.3476E-01  0.1444E+03  0.9332E+00  0.1434E+03  0.1434E+03
  0.3534E-01  0.1387E+03  0.9034E+00  0.1393E+03  0.1393E+03
  0.3592E-01  0.1346E+03  0.9046E+00  0.1353E+03  0.1353E+03
  0.3650E-01  0.1324E+03  0.8680E+00  0.1314E+03  0.1314E+03
  0.3708E-01  0.1285E+03  0.8494E+00  0.1276E+03  0.1276E+03
  0.3766E-01  0.1250E+03  0.8034E+00  0.1238E+03  0.1238E+03
  0.3824E-01  0.1204E+03  0.8380E+00  0.1202E+03  0.1202E+03
  0.3882E-01  0.1168E+03  0.8555E+00  0.1167E+03  0.1167E+03
  0.3940E-01  0.1133E+03  0.8007E+00  0.1133E+03  0.1133E+03
  0.3998E-01  0.1109E+03  0.8023E+00  0.1100E+03  0.1100E+03
  0.4056E-01  0.1069E+03  0.7843E+00  0.1067E+03  0.1067E+03
  0.4114E-01  0.1029E+03  0.7812E+00  0.1036E+03  0.1036E+03
  0.4171E-01  0.1003E+03  0.7760E+00  0.1005E+03  0.1005E+03
  0.4229E-01  0.9857E+02  0.7646E+00  0.9757E+02  0.9757E+02
  0.4287E-01  0.9375E+02  0.7493E+00  0.9470E+02  0.9470E+02
  0.4345E-01  0.9215E+02  0.7437E+00  0.9192E+02  0.9192E+02
  0.4403E-01  0.8903E+02  0.7568E+00  0.8923E+02  0.8923E+02
  0.4461E-01  0.8651E+02  0.7250E+00  0.8662E+02  0.8662E+02
  0.4519E-01  0.8499E+02  0.7085E+00  0.8410E+02  0.8410E+02
  0.4577E-01  0.8216E+02  0.7336E+00  0.8166E+02  0.8166E+02
  0.4635E-01  0.7905E+02  0.7112E+00  0.7930E+02  0.7930E+02
  0.4693E-01  0.7675E+02  0.7166E+00  0.7702E+02  0.7702E+02
  0.4751E-01  0.7503E+02  0.6803E+00  0.7481E+02  0.7481E+02
  0.4809E-01  0.7283E+02  0.6916E+00  0.7268E+02  0.7268E+02
  0.4867E-01  0.7106E+02  0.6972E+00  0.7061E+02  0.7061E+02
  0.4925E-01  0.6811E+02  0.6701E+00  0.6862E+02  0.6862E+02
  0.4983E-01  0.6691E+02  0.6871E+00  0.6670E+02  0.6670E+02
  0.5040E-01  0.6280E+02  0.6442E+00  0.6483E+02  0.6483E+02
  0.5098E-01  0.6280E+02  0.6683E+00  0.6304E+02  0.6304E+02
  0.5156E-01  0.6224E+02  0.6544E+00  0.6130E+02  0.6130E+02
  0.5214E-01  0.5981E+02  0.6357E+00  0.5962E+02  0.5962E+02
  0.5272E-01  0.5659E+02  0.6560E+00  0.5800E+02  0.5800E+02
  0.5330E-01  0.5728E+02  0.6334E+00  0.5643E+02  0.5643E+02
  0.5388E-01  0.5380E+02  0.6277E+00  0.5492E+02  0.5492E+02
  0.5446E-01  0.5337E+02  0.6231E+00  0.5345E+02  0.5345E+02
  0.5504E-01  0.5203E+02  0.6167E+00  0.5203E+02  0.5203E+02
  0.5562E-01  0.5141E+02  0.6414E+00  0.5066E+02  0.5066E+02
  0.5620E-01  0.4902E+02  0.6216E+00  0.4934E+02  0.4934E+02
  0.5678E-01  0.4763E+02  0.6296E+00  0.4805E+02  0.4805E+02
  0.5736E-01  0.4701E+02  0.6266E+00  0.4681E+02  0.4681E+02
  0.5794E-01  0.4462E+02  0.6528E+00  0.4560E+02  0.4560E+02
  0.5852E-01  0.4510E+02  0.6422E+00  0.4444E+02  0.4444E+02
  0.5909E-01  0.4336E+02  0.6391E+00  0.4330E+02  0.4330E+02
  0.5967E-01  0.4174E+02  0.6607E+00  0.4221E+02  0.4221E+02
  0.6025E-01  0.4149E+02  0.6443E+00  0.4114E+02  0.4114E+02
  0.6083E-01  0.4066E+02  0.6637E+00  0.4011E+02  0.4011E+02
  0.6141E-01  0.3920E+02  0.6428E+00  0.3910E+02  0.3910E+02
  0.6199E-01  0.3876E+02  0.6635E+00  0.3813E+02  0.3813E+02
  0.6257E-01  0.3747E+02  0.6629E+00  0.3718E+02  0.3718E+02
  0.6315E-01  0.3633E+02  0.6548E+00  0.3626E+02  0.3626E+02
  0.6373E-01  0.3640E+02  0.6774E+00  0.3536E+02  0.3536E+02
  0.6431E-01  0.3415E+02  0.6529E+00  0.3448E+02  0.3448E+02
  0.6489E-01  0.3407E+02  0.6670E+00  0.3363E+02  0.3363E+02
  0.6547E-01  0.3249E+02  0.6677E+00  0.3280E+02  0.3280E+02
  0.6605E-01  0.3190E+02  0.6465E+00  0.3200E+02  0.3200E+02
  0.6663E-01  0.3109E+02  0.6789E+00  0.3121E+02  0.3121E+02
  0.6720E-01  0.3021E+02  0.6400E+00  0.3044E+02  0.3044E+02
  0.6778E-01  0.2985E+02  0.6833E+00  0.2969E+02  0.2969E+02
  0.6836E-01  0.2994E+02  0.6704E+00  0.2896E+02  0.2896E+02
  0.6894E-01  0.2822E+02  0.6625E+00  0.2825E+02  0.2825E+02
  0.6952E-01  0.2885E+02  0.6748E+00  0.2755E+02  0.2755E+02
  0.7010E-01  0.2708E+02  0.6572E+00  0.2687E+02  0.2687E+02
  0.7068E-01  0.2633E+02  0.6866E+00  0.2620E+02  0.2620E+02
  0.7126E-01  0.2454E+02  0.6714E+00  0.2555E+02  0.2555E+02
  0.7184E-01  0.2559E+02  0.6668E+00  0.2491E+02  0.2491E+02
  0.7242E-01  0.2387E+02  0.6510E+00  0.2429E+02  0.2429E+02
  0.7300E-01  0.2328E+02  0.6214E+00  0.2368E+02  0.2368E+02
  0.7358E-01  0.2206E+02  0.6658E+00  0.2309E+02  0.2309E+02
  0.7416E-01  0.2280E+02  0.6403E+00  0.2251E+02  0.2251E+02
  0.7473E-01  0.2234E+02  0.6684E+00  0.2194E+02  0.2194E+02
  0.7531E-01  0.2081E+02  0.6697E+00  0.2138E+02  0.2138E+02
  0.7589E-01  0.2179E+02  0.6656E+00  0.2084E+02  0.2084E+02
  0.7647E-01  0.2038E+02  0.6853E+00  0.2031E+02  0.2031E+02
  0.7705E-01  0.1956E+02  0.6248E+00  0.1979E+02  0.1979E+02
  0.7763E-01  0.2001E+02  0.6705E+00  0.1928E+02  0.1928E+02
  0.7821E-01  0.1866E+02  0.6513E+00  0.1878E+02  0.1878E+02
  0.7879E-01  0.1715E+02  0.6707E+00  0.1830E+02  0.1830E+02
  0.7937E-01  0.1841E+02  0.6619E+00  0.1782E+02  0.1782E+02
  0.7995E-01  0.1809E+02  0.6597E+00  0.1736E+02  0.1736E+02
  0.8053E-01  0.1597E+02  0.6590E+00  0.1690E+02  0.1690E+02
  0.8111E-01  0.1633E+02  0.6720E+00  0.1646E+02  0.1646E+02
  0.8169E-01  0.1680E+02  0.6409E+00  0.1602E+02  0.1602E+02
  0.8226E-01  0.1478E+02  0.6555E+00  0.1560E+02  0.1560E+02
  0.8284E-01  0.1470E+02  0.6596E+00  0.1519E+02  0.1519E+02
  0.8342E-01  0.1411E+02  0.6723E+00  0.1478E+02  0.1478E+02
  0.8400E-01  0.1327E+02  0.6606E+00  0.1439E+02  0.1439E+02
  0.8458E-01  0.1477E+02  0.6305E+00  0.1400E+02  0.1400E+02
  0.8516E-01  0.1373E+02  0.6579E+00  0.1362E+02  0.1362E+02
  0.8574E-01  0.1263E+02  0.6605E+00  0.1326E+02  0.1326E+02
  0.8632E-01  0.1406E+02  0.6659E+00  0.1290E+02  0.1290E+02
  0.8690E-01  0.1366E+02  0.6587E+00  0.1255E+02  0.1255E+02
  0.8748E-01  0.1272E+02  0.6591E+00  0.1221E+02  0.1221E+02
  0.8806E-01  0.1239E+02  0.6679E+00  0.1188E+02  0.1188E+02
  0.8864E-01  0.1146E+02  0.6493E+00  0.1156E+02  0.1156E+02
  0.8922E-01  0.1083E+02  0.6504E+00  0.1125E+02  0.1125E+02
  0.8979E-01  0.1049E+02  0.6647E+00  0.1094E+02  0.1094E+02
  0.9037E-01  0.1010E+02  0.6685E+00  0.1064E+02  0.1064E+02
  0.9095E-01  0.9220E+01  0.6733E+00  0.1036E+02  0.1036E+02
  0.9153E-01  0.9886E+01  0.6493E+00  0.1007E+02  0.1007E+02
  0.9211E-01  0.9810E+01  0.6674E+00  0.9802E+01  0.9802E+01
  0.9269E-01  0.9238E+01  0.6683E+00  0.9538E+01  0.9538E+01
  0.9327E-01  0.9580E+01  0.6698E+00  0.9281E+01  0.9281E+01
  0.9385E-01  0.1021E+02  0.6484E+00  0.9032E+01  0.9032E+01
  0.9443E-01  0.9209E+01  0.6684E+00  0.8791E+01  0.8791E+01
  0.9501E-01  0.7173E+01  0.6491E+00  0.8557E+01  0.8557E+01
  0.9559E-01  0.8959E+01  0.6705E+00  0.8331E+01  0.8331E+01
  0.9617E-01  0.7297E+01  0.6555E+00  0.8112E+01  0.8112E+01
  0.9674E-01  0.7301E+01  0.6573E+00  0.7900E+01  0.7900E+01
  0.9732E-01  0.6733E+01  0.6636E+00  0.7695E+01  0.7695E+01
  0.9790E-01  0.8015E+01  0.6608E+00  0.7497E+01  0.7497E+01
  0.9848E-01  0.7971E+01  0.6649E+00  0.7306E+01  0.7306E+01
  0.9906E-01  0.7273E+01  0.6512E+00  0.7122E+01  0.7122E+01
  0.9964E-01  0.6757E+01  0.6638E+00  0.6944E+01  0.6944E+01
  0.1002E+00  0.7136E+01  0.6534E+00  0.6772E+01  0.6772E+01
  0.1008E+00  0.6575E+01  0.6661E+00  0.6607E+01  0.6607E+01
  0.1014E+00  0.5944E+01  0.6534E+00  0.6448E+01  0.6448E+01
  0.1020E+00  0.4983E+01  0.6451E+00  0.6295E+01  0.6295E+01
  0.1025E+00  0.6149E+01  0.6649E+00  0.6148E+01  0.6148E+01
  0.1031E+00  0.5691E+01  0.6700E+00  0.6007E+01  0.6007E+01
  0.1037E+00  0.5608E+01  0.6516E+00  0.5871E+01  0.5871E+01
  0.1043E+00  0.4712E+01  0.6564E+00  0.5741E+01  0.5741E+01
  0.1049E+00  0.6398E+01  0.6488E+00  0.5616E+01  0.5616E+01
  0.1054E+00  0.4582E+01  0.6594E+00  0.5497E+01  0.5497E+01
  0.1060E+00  0.6154E+01  0.6538E+00  0.5382E+01  0.5382E+01
  0.1066E+00  0.4672E+01  0.6621E+00  0.5272E+01  0.5272E+01
  0.1072E+00  0.5875E+01  0.6535E+00  0.5167E+01  0.5167E+01
  0.1077E+00  0.4956E+01  0.6223E+00  0.5067E+01  0.5067E+01
  0.1083E+00  0.4882E+01  0.6192E+00  0.4970E+01  0.4970E+01
  0.1089E+00  0.4374E+01  0.6282E+00  0.4878E+01  0.4878E+01
  0.1095E+00  0.4784E+01  0.6401E+00  0.4790E+01  0.4790E+01
  0.1101E+00  0.4572E+01  0.6444E+00  0.4706E+01  0.4706E+01
  0.1106E+00  0.3425E+01  0.6537E+00  0.4626E+01  0.4626E+01
  0.1112E+00  0.4271E+01  0.6332E+00  0.4549E+01  0.4549E+01
  0.1118E+00  0.4944E+01  0.6471E+00  0.4476E+01  0.4476E+01
  0.1124E+00  0.3948E+01  0.6596E+00  0.4406E+01  0.4406E+01
  0.1130E+00  0.3214E+01  0.6514E+00  0.4339E+01  0.4339E+01
  0.1135E+00  0.4284E+01  0.6621E+00  0.4275E+01  0.4275E+01
  0.1141E+00  0.3482E+01  0.6284E+00  0.4214E+01  0.4214E+01
  0.1147E+00  0.3413E+01  0.6449E+00  0.4156E+01  0.4156E+01
  0.1153E+00  0.5302E+01  0.6487E+00  0.4100E+01  0.4100E+01
  0.1159E+00  0.4797E+01  0.6550E+00  0.4046E+01  0.4046E+01
  0.1164E+00  0.4755E+01  0.6313E+00  0.3995E+01  0.3995E+01
  0.1170E+00  0.3902E+01  0.6448E+00  0.3945E+01  0.3945E+01
  0.1176E+00  0.3215E+01  0.6692E+00  0.3898E+01  0.3898E+01
  0.1182E+00  0.3425E+01  0.6581E+00  0.3852E+01  0.3852E+01
  0.1187E+00  0.4136E+01  0.6507E+00  0.3808E+01  0.3808E+01
  0.1193E+00  0.3378E+01  0.6541E+00  0.3766E+01  0.3766E+01
  0.1199E+00  0.2963E+01  0.6411E+00  0.3725E+01  0.3725E+01
  0.1205E+00  0.4396E+01  0.6692E+00  0.3686E+01  0.3686E+01
  0.1211E+00  0.4035E+01  0.6446E+00  0.3648E+01  0.3648E+01
  0.1216E+00  0.2506E+01  0.6631E+00  0.3611E+01  0.3611E+01
  0.1222E+00  0.3037E+01  0.6658E+00  0.3575E+01  0.3575E+01
  0.1228E+00  0.3478E+01  0.6539E+00  0.3540E+01  0.3540E+01
  0.1234E+00  0.3424E+01  0.6484E+00  0.3506E+01  0.3506E+01
  0.1240E+00  0.3633E+01  0.6660E+00  0.3473E+01  0.3473E+01
  0.1245E+00  0.4259E+01  0.6545E+00  0.3441E+01  0.3441E+01
  0.1251E+00  0.2764E+01  0.6547E+00  0.3409E+01  0.3409E+01
  0.1257E+00  0.2367E+01  0.6692E+00  0.3379E+01  0.3379E+01
  0.1263E+00  0.4026E+01  0.6610E+00  0.3348E+01  0.3348E+01
  0.1269E+00  0.3239E+01  0.6639E+00  0.3319E+01  0.3319E+01
  0.1274E+00  0.2764E+01  0.6536E+00  0.3290E+01  0.3290E+01
  0.1280E+00  0.2985E+01  0.6630E+00  0.3261E+01  0.3261E+01
  0.1286E+00  0.2990E+01  0.6593E+00  0.3233E+01  0.3233E+01
  0.1292E+00  0.2596E+01  0.6473E+00  0.3206E+01  0.3206E+01
  0.1298E+00  0.3312E+01  0.6586E+00  0.3179E+01  0.3179E+01
  0.1303E+00  0.2725E+01  0.6574E+00  0.3152E+01  0.3152E+01
  0.1309E+00  0.3325E+01  0.6710E+00  0.3126E+01  0.3126E+01
  0.1315E+00  0.3217E+01  0.6528E+00  0.3101E+01  0.3101E+01
  0.1321E+00  0.4042E+01  0.6637E+00  0.3075E+01  0.3075E+01
  0.1326E+00  0.2061E+01  0.6591E+00  0.3051E+01  0.3051E+01
  0.1332E+00  0.4307E+01  0.6732E+00  0.3027E+01  0.3027E+01
  0.1338E+00  0.3559E+01  0.6654E+00  0.3003E+01  0.3003E+01
  0.1344E+00  0.2198E+01  0.6907E+00  0.2979E+01  0.2979E+01
  0.1350E+00  0.2299E+01  0.6662E+00  0.2957E+01  0.2957E+01
  0.1355E+00  0.3399E+01  0.6517E+00  0.2934E+01  0.2934E+01
  0.1361E+00  0.2506E+01  0.6631E+00  0.2912E+01  0.2912E+01
  0.1367E+00  0.3108E+01  0.6531E+00  0.2891E+01  0.2891E+01
  0.1373E+00  0.2734E+01  0.6566E+00  0.2870E+01  0.2870E+01
  0.1379E+00  0.3706E+01  0.6654E+00  0.2850E+01  0.2850E+01
  0.1384E+00  0.2697E+01  0.6772E+00  0.2830E+01  0.2830E+01
  0.1390E+00  0.2888E+01  0.6592E+00  0.2811E+01  0.2811E+01
  0.1396E+00  0.2889E+01  0.6639E+00  0.2792E+01  0.2792E+01
  0.1402E+00  0.2180E+01  0.6655E+00  0.2774E+01  0.2774E+01
  0.1408E+00  0.2637E+01  0.6701E+00  0.2756E+01  0.2756E+01
  0.1413E+00  0.2420E+01  0.6399E+00  0.2739E+01  0.2739E+01
  0.1419E+00  0.3432E+01  0.6452E+00  0.2723E+01  0.2723E+01
  0.1425E+00  0.2977E+01  0.6376E+00  0.2707E+01  0.2707E+01
  0.1431E+00  0.2136E+01  0.6033E+00  0.2691E+01  0.2691E+01
  0.1436E+00  0.3072E+01  0.6125E+00  0.2676E+01  0.2676E+01
  0.1442E+00  0.2993E+01  0.6215E+00  0.2662E+01  0.2662E+01
  0.1448E+00  0.1470E+01  0.6296E+00  0.2648E+01  0.2648E+01
  0.1454E+00  0.3444E+01  0.6341E+00  0.2635E+01  0.2635E+01
  0.1460E+00  0.2481E+01  0.6314E+00  0.2622E+01  0.2622E+01
  0.1465E+00  0.2169E+01  0.6341E+00  0.2610E+01  0.2610E+01
  0.1471E+00  0.2884E+01  0.6401E+00  0.2598E+01  0.2598E+01
  0.1477E+00  0.2788E+01  0.6489E+00  0.2586E+01  0.2586E+01
  0.1483E+00  0.2436E+01  0.6391E+00  0.2575E+01  0.2575E+01
  0.1489E+00  0.1822E+01  0.6375E+00  0.2565E+01  0.2565E+01
  0.1494E+00  0.2166E+01  0.6529E+00  0.2554E+01  0.2554E+01
  0.1500E+00  0.2823E+01  0.6425E+00  0.2544E+01  0.2544E+01
  0.1506E+00  0.1949E+01  0.6423E+00  0.2534E+01  0.2534E+01
  0.1512E+00  0.2501E+01  0.6529E+00  0.2525E+01  0.2525E+01
  0.1517E+00  0.1639E+01  0.6499E+00  0.2515E+01  0.2515E+01
  0.1523E+00  0.1673E+01  0.6430E+00  0.2506E+01  0.2506E+01
  0.1529E+00  0.2637E+01  0.6691E+00  0.2497E+01  0.2497E+01
  0.1535E+00  0.2463E+01  0.6540E+00  0.2489E+01  0.2489E+01
  0.1541E+00  0.2077E+01  0.6631E+00  0.2480E+01  0.2480E+01
  0.1546E+00  0.1377E+01  0.6543E+00  0.2471E+01  0.2471E+01
  0.1552E+00  0.2777E+01  0.6517E+00  0.2462E+01  0.2462E+01
  0.1558E+00  0.2835E+01  0.6578E+00  0.2454E+01  0.2454E+01
  0.1564E+00  0.2984E+01  0.6628E+00  0.2445E+01  0.2445E+01
  0.1570E+00  0.2410E+01  0.6653E+00  0.2436E+01  0.2436E+01
  0.1575E+00  0.2258E+01  0.6657E+00  0.2427E+01  0.2427E+01
  0.1581E+00  0.2954E+01  0.6541E+00  0.2418E+01  0.2418E+01
  0.1587E+00  0.2582E+01  0.6497E+00  0.2409E+01  0.2409E+01
  0.1593E+00  0.3285E+01  0.6531E+00  0.2400E+01  0.2400E+01
  0.1599E+00  0.2898E+01  0.6427E+00  0.2390E+01  0.2390E+01
  0.1604E+00  0.3053E+01  0.6587E+00  0.2380E+01  0.2380E+01
  0.1610E+00  0.2726E+01  0.6694E+00  0.2371E+01  0.2371E+01
  0.1616E+00  0.2469E+01  0.6528E+00  0.2360E+01  0.2360E+01
  0.1622E+00  0.3711E+01  0.6607E+00  0.2350E+01  0.2350E+01
  0.1627E+00  0.1985E+01  0.6540E+00  0.2339E+01  0.2339E+01
  0.1633E+00  0.9025E+00  0.6666E+00  0.2328E+01  0.2328E+01
  0.1639E+00  0.2343E+01  0.6662E+00  0.2317E+01  0.2317E+01
  0.1645E+00  0.3868E+01  0.6693E+00  0.2305E+01  0.2305E+01
  0.1651E+00  0.2183E+01  0.6769E+00  0.2294E+01  0.2294E+01
  0.1656E+00  0.2328E+01  0.6571E+00  0.2281E+01  0.2281E+01
  0.1662E+00  0.3816E+01  0.6473E+00  0.2269E+01  0.2269E+01
  0.1668E+00  0.2296E+01  0.6474E+00  0.2257E+01  0.2257E+01
  0.1674E+00  0.2512E+01  0.6705E+00  0.2244E+01  0.2244E+01
  0.1680E+00  0.9373E+00  0.6583E+00  0.2231E+01  0.2231E+01

           Distance distribution  function of particle  


       R          P(R)      ERROR

  0.0000E+00  0.0000E+00  0.0000E+00
  0.1800E+01  0.9876E-02  0.2633E-03
  0.3600E+01  0.2135E-01  0.4206E-03
  0.5400E+01  0.3438E-01  0.4820E-03
  0.7200E+01  0.4893E-01  0.4640E-03
  0.9000E+01  0.6490E-01  0.3921E-03
  0.1080E+02  0.8218E-01  0.3095E-03
  0.1260E+02  0.1007E+00  0.2902E-03
  0.1440E+02  0.1202E+00  0.3728E-03
  0.1620E+02  0.1405E+00  0.5015E-03
  0.1800E+02  0.1615E+00  0.6245E-03
  0.1980E+02  0.1829E+00  0.7160E-03
  0.2160E+02  0.2044E+00  0.7638E-03
  0.2340E+02  0.2258E+00  0.7647E-03
  0.2520E+02  0.2468E+00  0.7237E-03
  0.2700E+02  0.2671E+00  0.6551E-03
  0.2880E+02  0.2864E+00  0.5845E-03
  0.3060E+02  0.3045E+00  0.5480E-03
  0.3240E+02  0.3211E+00  0.5747E-03
  0.3420E+02  0.3359E+00  0.6590E-03
  0.3600E+02  0.3490E+00  0.7696E-03
  0.3780E+02  0.3600E+00  0.8762E-03
  0.3960E+02  0.3689E+00  0.9586E-03
  0.4140E+02  0.3757E+00  0.1006E-02
  0.4320E+02  0.3803E+00  0.1014E-02
  0.4500E+02  0.3829E+00  0.9872E-03
  0.4680E+02  0.3836E+00  0.9350E-03
  0.4860E+02  0.3825E+00  0.8737E-03
  0.5040E+02  0.3797E+00  0.8236E-03
  0.5220E+02  0.3756E+00  0.8033E-03
  0.5400E+02  0.3703E+00  0.8211E-03
  0.5580E+02  0.3640E+00  0.8697E-03
  0.5760E+02  0.3570E+00  0.9323E-03
  0.5940E+02  0.3495E+00  0.9925E-03
  0.6120E+02  0.3417E+00  0.1039E-02
  0.6300E+02  0.3337E+00  0.1068E-02
  0.6480E+02  0.3257E+00  0.1081E-02
  0.6660E+02  0.3178E+00  0.1087E-02
  0.6840E+02  0.3101E+00  0.1095E-02
  0.7020E+02  0.3027E+00  0.1115E-02
  0.7200E+02  0.2955E+00  0.1152E-02
  0.7380E+02  0.2885E+00  0.1203E-02
  0.7560E+02  0.2817E+00  0.1262E-02
  0.7740E+02  0.2750E+00  0.1319E-02
  0.7920E+02  0.2685E+00  0.1364E-02
  0.8100E+02  0.2620E+00  0.1393E-02
  0.8280E+02  0.2556E+00  0.1405E-02
  0.8460E+02  0.2491E+00  0.1402E-02
  0.8640E+02  0.2425E+00  0.1394E-02
  0.8820E+02  0.2358E+00  0.1392E-02
  0.9000E+02  0.2290E+00  0.1404E-02
  0.9180E+02  0.2220E+00  0.1437E-02
  0.9360E+02  0.2149E+00  0.1490E-02
  0.9540E+02  0.2077E+00  0.1558E-02
  0.9720E+02  0.2005E+00  0.1630E-02
  0.9900E+02  0.1931E+00  0.1696E-02
  0.1008E+03  0.1857E+00  0.1749E-02
  0.1026E+03  0.1782E+00  0.1782E-02
  0.1044E+03  0.1707E+00  0.1794E-02
  0.1062E+03  0.1632E+00  0.1787E-02
  0.1080E+03  0.1558E+00  0.1767E-02
  0.1098E+03  0.1483E+00  0.1738E-02
  0.1116E+03  0.1408E+00  0.1710E-02
  0.1134E+03  0.1334E+00  0.1687E-02
  0.1152E+03  0.1260E+00  0.1675E-02
  0.1170E+03  0.1187E+00  0.1674E-02
  0.1188E+03  0.1113E+00  0.1684E-02
  0.1206E+03  0.1041E+00  0.1702E-02
  0.1224E+03  0.9690E-01  0.1723E-02
  0.1242E+03  0.8984E-01  0.1743E-02
  0.1260E+03  0.8294E-01  0.1761E-02
  0.1278E+03  0.7623E-01  0.1772E-02
  0.1296E+03  0.6975E-01  0.1775E-02
  0.1314E+03  0.6356E-01  0.1770E-02
  0.1332E+03  0.5769E-01  0.1756E-02
  0.1350E+03  0.5218E-01  0.1732E-02
  0.1368E+03  0.4707E-01  0.1701E-02
  0.1386E+03  0.4237E-01  0.1664E-02
  0.1404E+03  0.3811E-01  0.1625E-02
  0.1422E+03  0.3428E-01  0.1588E-02
  0.1440E+03  0.3088E-01  0.1559E-02
  0.1458E+03  0.2788E-01  0.1544E-02
  0.1476E+03  0.2525E-01  0.1546E-02
  0.1494E+03  0.2295E-01  0.1567E-02
  0.1512E+03  0.2094E-01  0.1607E-02
  0.1530E+03  0.1917E-01  0.1661E-02
  0.1548E+03  0.1758E-01  0.1726E-02
  0.1566E+03  0.1613E-01  0.1795E-02
  0.1584E+03  0.1478E-01  0.1865E-02
  0.1602E+03  0.1349E-01  0.1929E-02
  0.1620E+03  0.1224E-01  0.1984E-02
  0.1638E+03  0.1099E-01  0.2022E-02
  0.1656E+03  0.9750E-02  0.2038E-02
  0.1674E+03  0.8506E-02  0.2023E-02
  0.1692E+03  0.7260E-02  0.1965E-02
  0.1710E+03  0.6018E-02  0.1852E-02
  0.1728E+03  0.4787E-02  0.1672E-02
  0.1746E+03  0.3571E-02  0.1409E-02
  0.1764E+03  0.2373E-02  0.1051E-02
  0.1782E+03  0.1186E-02  0.5853E-03
  0.1800E+03  0.0000E+00  0.0000E+00
          Reciprocal space: Rg =   51.63     , I(0) =   0.3835E+03
     Real space: Rg =   51.79 +- 0.166  I(0) =   0.3835E+03 +-  0.1108E+01
