# Supplementary material for: Coincidence detection and bi-directional transmembrane signaling control a bacterial second messenger receptor
Source: eLife. 2016 Dec 21;5:e21848. doi: 10.7554/eLife.21848 (PMC5231407; doi:10.7554/eLife.21848)
Supplement: Figure 4—source data 2. — The zip archive contains buffer-subtracted scattering raw data (folder ‘raw_data’, extension ‘.dat’) and GNOM files (folder ‘gnom_output’, extension ‘.out’) that contain original data, real space distance distribution functions, and associated statistics. The folder ‘damfilt_pdb’ contains the final files (extension ‘.pdb’) of the envelope modeling. DOI: http://dx.doi.org/10.7554/eLife.21848.011 [file elife-21848-fig4-data2.zip › Figure4_SourceData1_LapDfull_R/gnom_output/LapD_cdG_LapG.out]

           ####    G N O M   ---   Version 4.6                       ####

                                                    01-Apr-2016   13:56:09
           ===    Run No   1   ===
 Run title:  Sample description: DATA


  Number of points omitted at the end:          50
   *******    Input file(s) : S_A_LapD_LapG_x5_001_0510_scaled.dat
           Condition P(rmin) = 0 is used. 
           Condition P(rmax) = 0 is used. 

          Highest ALPHA is found to be   0.2607E+04

  The measure of inconsistency AN1 equals to    0.8881E+00
     Alpha    Discrp  Oscill  Stabil  Sysdev  Positv  Valcen    Total   
  0.2607E+07 75.7277  1.3985  0.9810  0.0943  1.0000  0.8043  0.29759
  0.5214E+06 73.0723  1.3948  0.9467  0.1698  1.0000  0.8053  0.29916
  0.1043E+06 62.4295  1.3778  0.8097  0.4340  1.0000  0.8099  0.30642
  0.2085E+05 38.0971  1.3183  0.5059  0.0425  1.0000  0.8271  0.33153
  0.4171E+04 16.0724  1.2326  0.2414  0.0613  1.0000  0.8596  0.37304
  0.8342E+03  5.3078  1.2206  0.0796  0.2406  1.0000  0.8816  0.54470
  0.1668E+03  1.6087  1.2613  0.0289  0.5896  1.0000  0.8880  0.61564
  0.3337E+02  0.5885  1.2920  0.0090  0.8726  1.0000  0.8885  0.77532
  0.6674E+01  0.4489  1.3027  0.0030  0.9953  1.0000  0.8882  0.91151
  0.1335E+01  0.4347  1.3082  0.0025  1.0142  1.0000  0.8880  0.90682
  0.2669E+00  0.4315  1.3153  0.0030  1.0047  1.0000  0.8879  0.90415
  0.5339E-01  0.4299  1.3361  0.0049  0.9953  1.0000  0.8878  0.89782
  0.1068E-01  0.4290  1.3914  0.0070  1.0047  1.0000  0.8877  0.88046
  0.2136E-02  0.4282  1.6452  0.0264  1.0047  1.0000  0.8873  0.78110
  0.4271E-03  0.4263  3.5130  0.1105  1.0047  0.9990  0.8824  0.53725
  0.8542E-04  0.4218  9.9332  0.2499  1.0094  0.9857  0.8455  0.40974
  0.1708E-04  0.4183 15.8155  0.2343  1.0094  0.9544  0.7475  0.00000

          ***  Golden section search to maximize estimate ***
     Alpha    Discrp  Oscill  Stabil  Sysdev  Positv  Valcen    Total   
  0.1234E+02  0.4690  1.2999  0.0040  0.9858  1.0000  0.8883  0.91683
  0.1804E+02  0.4953  1.2975  0.0053  0.9858  1.0000  0.8884  0.92349
  0.2282E+02  0.5213  1.2957  0.0065  0.9858  1.0000  0.8884  0.92986
  0.2638E+02  0.5427  1.2944  0.0074  0.9481  1.0000  0.8885  0.89222
  0.2086E+02  0.5102  1.2964  0.0060  0.9858  1.0000  0.8884  0.92718
  0.2412E+02  0.5290  1.2952  0.0068  0.9858  1.0000  0.8884  0.93167
  0.2496E+02  0.5340  1.2949  0.0070  0.9670  1.0000  0.8884  0.93285
  0.2550E+02  0.5373  1.2947  0.0071  0.9575  1.0000  0.8884  0.93360
  0.2583E+02  0.5393  1.2946  0.0072  0.9575  1.0000  0.8884  0.93407
  0.2604E+02  0.5406  1.2945  0.0073  0.9575  1.0000  0.8884  0.93437
  0.2617E+02  0.5414  1.2945  0.0073  0.9481  1.0000  0.8885  0.89192
  0.2596E+02  0.5401  1.2946  0.0073  0.9575  1.0000  0.8884  0.93425
  0.2609E+02  0.5409  1.2945  0.0073  0.9575  1.0000  0.8884  0.93444
  0.2609E+02  0.5409  1.2945  0.0073  0.9575  1.0000  0.8884  0.93444


             ####            Final results            ####

 Parameter    DISCRP    OSCILL    STABIL    SYSDEV    POSITV    VALCEN
 Weight        1.000     3.000     3.000     3.000     1.000     1.000
 Sigma         0.300     0.600     0.120     0.120     0.120     0.120
 Ideal         0.700     1.100     0.000     1.000     1.000     0.950
 Current       0.541     1.295     0.007     0.958     1.000     0.888
                - - - - - - - - - - - - - - - - - - - - - - - - - 
 Estimate      0.755     0.900     0.996     1.000     1.000     0.769

  Angular   range    :     from    0.0093   to    0.2547
  Real space range   :     from      0.00   to    247.00

  Highest ALPHA (theor) :   0.261E+07                 JOB = 0
  Current ALPHA         :   0.261E+02   Rg :  0.735E+02   I(0) :   0.552E+03

           Total  estimate : 0.934  which is  AN EXCELLENT  solution

      S          J EXP       ERROR       J REG       I REG

  0.0000E+00                                      0.5520E+03
  0.5794E-03                                      0.5517E+03
  0.1159E-02                                      0.5507E+03
  0.1738E-02                                      0.5490E+03
  0.2318E-02                                      0.5467E+03
  0.2897E-02                                      0.5437E+03
  0.3476E-02                                      0.5401E+03
  0.4056E-02                                      0.5359E+03
  0.4635E-02                                      0.5310E+03
  0.5214E-02                                      0.5256E+03
  0.5794E-02                                      0.5196E+03
  0.6373E-02                                      0.5130E+03
  0.6953E-02                                      0.5060E+03
  0.7532E-02                                      0.4984E+03
  0.8111E-02                                      0.4904E+03
  0.8691E-02                                      0.4819E+03
  0.9270E-02  0.4710E+03  0.1238E+02  0.4730E+03  0.4730E+03
  0.9850E-02  0.4547E+03  0.9482E+01  0.4637E+03  0.4637E+03
  0.1043E-01  0.4516E+03  0.7310E+01  0.4540E+03  0.4540E+03
  0.1101E-01  0.4484E+03  0.5245E+01  0.4441E+03  0.4441E+03
  0.1159E-01  0.4361E+03  0.4196E+01  0.4338E+03  0.4338E+03
  0.1217E-01  0.4233E+03  0.3665E+01  0.4233E+03  0.4233E+03
  0.1275E-01  0.4148E+03  0.2568E+01  0.4126E+03  0.4126E+03
  0.1333E-01  0.4028E+03  0.2448E+01  0.4017E+03  0.4017E+03
  0.1391E-01  0.3915E+03  0.2055E+01  0.3906E+03  0.3906E+03
  0.1448E-01  0.3817E+03  0.1903E+01  0.3795E+03  0.3795E+03
  0.1506E-01  0.3699E+03  0.1847E+01  0.3682E+03  0.3682E+03
  0.1564E-01  0.3570E+03  0.1398E+01  0.3569E+03  0.3569E+03
  0.1622E-01  0.3460E+03  0.1466E+01  0.3455E+03  0.3455E+03
  0.1680E-01  0.3341E+03  0.1345E+01  0.3341E+03  0.3341E+03
  0.1738E-01  0.3243E+03  0.1300E+01  0.3228E+03  0.3228E+03
  0.1796E-01  0.3128E+03  0.1193E+01  0.3115E+03  0.3115E+03
  0.1854E-01  0.2995E+03  0.1087E+01  0.3004E+03  0.3004E+03
  0.1912E-01  0.2917E+03  0.1149E+01  0.2893E+03  0.2893E+03
  0.1970E-01  0.2783E+03  0.1028E+01  0.2783E+03  0.2783E+03
  0.2028E-01  0.2681E+03  0.1042E+01  0.2676E+03  0.2676E+03
  0.2086E-01  0.2559E+03  0.9949E+00  0.2570E+03  0.2570E+03
  0.2144E-01  0.2486E+03  0.9618E+00  0.2466E+03  0.2466E+03
  0.2202E-01  0.2375E+03  0.9662E+00  0.2364E+03  0.2364E+03
  0.2260E-01  0.2263E+03  0.8762E+00  0.2264E+03  0.2264E+03
  0.2318E-01  0.2152E+03  0.8557E+00  0.2167E+03  0.2167E+03
  0.2375E-01  0.2065E+03  0.8193E+00  0.2073E+03  0.2073E+03
  0.2433E-01  0.1996E+03  0.8153E+00  0.1981E+03  0.1981E+03
  0.2491E-01  0.1906E+03  0.8074E+00  0.1892E+03  0.1892E+03
  0.2549E-01  0.1804E+03  0.7356E+00  0.1805E+03  0.1805E+03
  0.2607E-01  0.1744E+03  0.7581E+00  0.1722E+03  0.1722E+03
  0.2665E-01  0.1650E+03  0.7185E+00  0.1642E+03  0.1642E+03
  0.2723E-01  0.1576E+03  0.6829E+00  0.1565E+03  0.1565E+03
  0.2781E-01  0.1498E+03  0.6656E+00  0.1491E+03  0.1491E+03
  0.2839E-01  0.1433E+03  0.6597E+00  0.1419E+03  0.1419E+03
  0.2897E-01  0.1362E+03  0.6491E+00  0.1351E+03  0.1351E+03
  0.2955E-01  0.1292E+03  0.6145E+00  0.1286E+03  0.1286E+03
  0.3013E-01  0.1214E+03  0.6261E+00  0.1224E+03  0.1224E+03
  0.3071E-01  0.1177E+03  0.5986E+00  0.1165E+03  0.1165E+03
  0.3129E-01  0.1105E+03  0.6107E+00  0.1109E+03  0.1109E+03
  0.3187E-01  0.1062E+03  0.5923E+00  0.1055E+03  0.1055E+03
  0.3245E-01  0.1006E+03  0.5654E+00  0.1005E+03  0.1005E+03
  0.3302E-01  0.9553E+02  0.5713E+00  0.9568E+02  0.9568E+02
  0.3360E-01  0.9071E+02  0.5483E+00  0.9115E+02  0.9115E+02
  0.3418E-01  0.8714E+02  0.5515E+00  0.8688E+02  0.8688E+02
  0.3476E-01  0.8247E+02  0.5432E+00  0.8286E+02  0.8286E+02
  0.3534E-01  0.7877E+02  0.5289E+00  0.7907E+02  0.7907E+02
  0.3592E-01  0.7560E+02  0.5250E+00  0.7551E+02  0.7551E+02
  0.3650E-01  0.7209E+02  0.5002E+00  0.7217E+02  0.7217E+02
  0.3708E-01  0.6922E+02  0.4919E+00  0.6903E+02  0.6903E+02
  0.3766E-01  0.6596E+02  0.4722E+00  0.6610E+02  0.6610E+02
  0.3824E-01  0.6229E+02  0.4855E+00  0.6335E+02  0.6335E+02
  0.3882E-01  0.6034E+02  0.4973E+00  0.6078E+02  0.6078E+02
  0.3940E-01  0.5860E+02  0.4727E+00  0.5838E+02  0.5838E+02
  0.3998E-01  0.5564E+02  0.4740E+00  0.5614E+02  0.5614E+02
  0.4056E-01  0.5356E+02  0.4619E+00  0.5405E+02  0.5405E+02
  0.4114E-01  0.5168E+02  0.4686E+00  0.5210E+02  0.5210E+02
  0.4171E-01  0.5006E+02  0.4630E+00  0.5028E+02  0.5028E+02
  0.4229E-01  0.4871E+02  0.4551E+00  0.4859E+02  0.4859E+02
  0.4287E-01  0.4734E+02  0.4487E+00  0.4700E+02  0.4700E+02
  0.4345E-01  0.4560E+02  0.4388E+00  0.4553E+02  0.4553E+02
  0.4403E-01  0.4357E+02  0.4532E+00  0.4415E+02  0.4415E+02
  0.4461E-01  0.4246E+02  0.4338E+00  0.4286E+02  0.4286E+02
  0.4519E-01  0.4104E+02  0.4333E+00  0.4166E+02  0.4166E+02
  0.4577E-01  0.3999E+02  0.4445E+00  0.4053E+02  0.4053E+02
  0.4635E-01  0.3895E+02  0.4250E+00  0.3948E+02  0.3948E+02
  0.4693E-01  0.3786E+02  0.4264E+00  0.3848E+02  0.3848E+02
  0.4751E-01  0.3755E+02  0.4170E+00  0.3755E+02  0.3755E+02
  0.4809E-01  0.3634E+02  0.4127E+00  0.3666E+02  0.3666E+02
  0.4867E-01  0.3509E+02  0.4233E+00  0.3583E+02  0.3583E+02
  0.4925E-01  0.3513E+02  0.4073E+00  0.3504E+02  0.3504E+02
  0.4983E-01  0.3449E+02  0.4097E+00  0.3429E+02  0.3429E+02
  0.5040E-01  0.3335E+02  0.3983E+00  0.3357E+02  0.3357E+02
  0.5098E-01  0.3271E+02  0.4065E+00  0.3288E+02  0.3288E+02
  0.5156E-01  0.3218E+02  0.4009E+00  0.3223E+02  0.3223E+02
  0.5214E-01  0.3208E+02  0.3837E+00  0.3159E+02  0.3159E+02
  0.5272E-01  0.3202E+02  0.3987E+00  0.3098E+02  0.3098E+02
  0.5330E-01  0.2984E+02  0.3958E+00  0.3039E+02  0.3039E+02
  0.5388E-01  0.2960E+02  0.3877E+00  0.2981E+02  0.2981E+02
  0.5446E-01  0.2972E+02  0.3806E+00  0.2925E+02  0.2925E+02
  0.5504E-01  0.2831E+02  0.3881E+00  0.2870E+02  0.2870E+02
  0.5562E-01  0.2891E+02  0.3965E+00  0.2817E+02  0.2817E+02
  0.5620E-01  0.2790E+02  0.3857E+00  0.2764E+02  0.2764E+02
  0.5678E-01  0.2786E+02  0.3939E+00  0.2712E+02  0.2712E+02
  0.5736E-01  0.2664E+02  0.3966E+00  0.2661E+02  0.2661E+02
  0.5794E-01  0.2611E+02  0.4085E+00  0.2611E+02  0.2611E+02
  0.5852E-01  0.2622E+02  0.4054E+00  0.2561E+02  0.2561E+02
  0.5909E-01  0.2595E+02  0.4041E+00  0.2511E+02  0.2511E+02
  0.5967E-01  0.2459E+02  0.4146E+00  0.2462E+02  0.2462E+02
  0.6025E-01  0.2448E+02  0.4054E+00  0.2414E+02  0.2414E+02
  0.6083E-01  0.2365E+02  0.4155E+00  0.2366E+02  0.2366E+02
  0.6141E-01  0.2289E+02  0.4078E+00  0.2318E+02  0.2318E+02
  0.6199E-01  0.2322E+02  0.4205E+00  0.2271E+02  0.2271E+02
  0.6257E-01  0.2219E+02  0.4212E+00  0.2223E+02  0.2223E+02
  0.6315E-01  0.2202E+02  0.4104E+00  0.2177E+02  0.2177E+02
  0.6373E-01  0.2109E+02  0.4304E+00  0.2130E+02  0.2130E+02
  0.6431E-01  0.2085E+02  0.4151E+00  0.2084E+02  0.2084E+02
  0.6489E-01  0.2066E+02  0.4226E+00  0.2038E+02  0.2038E+02
  0.6547E-01  0.1973E+02  0.4273E+00  0.1993E+02  0.1993E+02
  0.6605E-01  0.1967E+02  0.4138E+00  0.1948E+02  0.1948E+02
  0.6663E-01  0.1936E+02  0.4305E+00  0.1904E+02  0.1904E+02
  0.6720E-01  0.1792E+02  0.4180E+00  0.1860E+02  0.1860E+02
  0.6778E-01  0.1795E+02  0.4340E+00  0.1816E+02  0.1816E+02
  0.6836E-01  0.1710E+02  0.4279E+00  0.1773E+02  0.1773E+02
  0.6894E-01  0.1752E+02  0.4282E+00  0.1731E+02  0.1731E+02
  0.6952E-01  0.1690E+02  0.4338E+00  0.1689E+02  0.1689E+02
  0.7010E-01  0.1742E+02  0.4145E+00  0.1648E+02  0.1648E+02
  0.7068E-01  0.1651E+02  0.4335E+00  0.1607E+02  0.1607E+02
  0.7126E-01  0.1680E+02  0.4211E+00  0.1567E+02  0.1567E+02
  0.7184E-01  0.1605E+02  0.4252E+00  0.1528E+02  0.1528E+02
  0.7242E-01  0.1494E+02  0.4144E+00  0.1490E+02  0.1490E+02
  0.7300E-01  0.1427E+02  0.4012E+00  0.1452E+02  0.1452E+02
  0.7358E-01  0.1365E+02  0.4273E+00  0.1416E+02  0.1416E+02
  0.7416E-01  0.1369E+02  0.4080E+00  0.1379E+02  0.1379E+02
  0.7473E-01  0.1418E+02  0.4219E+00  0.1344E+02  0.1344E+02
  0.7531E-01  0.1281E+02  0.4240E+00  0.1310E+02  0.1310E+02
  0.7589E-01  0.1272E+02  0.4170E+00  0.1276E+02  0.1276E+02
  0.7647E-01  0.1319E+02  0.4373E+00  0.1243E+02  0.1243E+02
  0.7705E-01  0.1129E+02  0.4087E+00  0.1212E+02  0.1212E+02
  0.7763E-01  0.1128E+02  0.4301E+00  0.1180E+02  0.1180E+02
  0.7821E-01  0.1161E+02  0.4229E+00  0.1150E+02  0.1150E+02
  0.7879E-01  0.1185E+02  0.4263E+00  0.1121E+02  0.1121E+02
  0.7937E-01  0.1139E+02  0.4272E+00  0.1092E+02  0.1092E+02
  0.7995E-01  0.1032E+02  0.4225E+00  0.1064E+02  0.1064E+02
  0.8053E-01  0.1064E+02  0.4293E+00  0.1037E+02  0.1037E+02
  0.8111E-01  0.1019E+02  0.4256E+00  0.1011E+02  0.1011E+02
  0.8169E-01  0.1002E+02  0.4228E+00  0.9857E+01  0.9857E+01
  0.8226E-01  0.9875E+01  0.4303E+00  0.9609E+01  0.9609E+01
  0.8284E-01  0.9660E+01  0.4239E+00  0.9369E+01  0.9369E+01
  0.8342E-01  0.8748E+01  0.4318E+00  0.9136E+01  0.9136E+01
  0.8400E-01  0.8530E+01  0.4250E+00  0.8910E+01  0.8910E+01
  0.8458E-01  0.8406E+01  0.4212E+00  0.8690E+01  0.8690E+01
  0.8516E-01  0.7683E+01  0.4318E+00  0.8476E+01  0.8476E+01
  0.8574E-01  0.8738E+01  0.4263E+00  0.8268E+01  0.8268E+01
  0.8632E-01  0.8488E+01  0.4368E+00  0.8066E+01  0.8066E+01
  0.8690E-01  0.8508E+01  0.4268E+00  0.7870E+01  0.7870E+01
  0.8748E-01  0.7218E+01  0.4170E+00  0.7679E+01  0.7679E+01
  0.8806E-01  0.7281E+01  0.4329E+00  0.7494E+01  0.7494E+01
  0.8864E-01  0.6432E+01  0.4314E+00  0.7313E+01  0.7313E+01
  0.8922E-01  0.6568E+01  0.4262E+00  0.7137E+01  0.7137E+01
  0.8979E-01  0.7188E+01  0.4262E+00  0.6966E+01  0.6966E+01
  0.9037E-01  0.6381E+01  0.4328E+00  0.6800E+01  0.6800E+01
  0.9095E-01  0.6719E+01  0.4333E+00  0.6637E+01  0.6637E+01
  0.9153E-01  0.6658E+01  0.4242E+00  0.6479E+01  0.6479E+01
  0.9211E-01  0.5630E+01  0.4307E+00  0.6325E+01  0.6325E+01
  0.9269E-01  0.6095E+01  0.4303E+00  0.6175E+01  0.6175E+01
  0.9327E-01  0.5540E+01  0.4307E+00  0.6029E+01  0.6029E+01
  0.9385E-01  0.6305E+01  0.4290E+00  0.5886E+01  0.5886E+01
  0.9443E-01  0.5113E+01  0.4314E+00  0.5748E+01  0.5748E+01
  0.9501E-01  0.5777E+01  0.4331E+00  0.5613E+01  0.5613E+01
  0.9559E-01  0.5251E+01  0.4408E+00  0.5481E+01  0.5481E+01
  0.9617E-01  0.4927E+01  0.4295E+00  0.5353E+01  0.5353E+01
  0.9674E-01  0.4878E+01  0.4334E+00  0.5229E+01  0.5229E+01
  0.9732E-01  0.5396E+01  0.4243E+00  0.5108E+01  0.5108E+01
  0.9790E-01  0.5182E+01  0.4376E+00  0.4991E+01  0.4991E+01
  0.9848E-01  0.4372E+01  0.4424E+00  0.4877E+01  0.4877E+01
  0.9906E-01  0.4591E+01  0.4261E+00  0.4767E+01  0.4767E+01
  0.9964E-01  0.4528E+01  0.4251E+00  0.4660E+01  0.4660E+01
  0.1002E+00  0.4354E+01  0.4424E+00  0.4557E+01  0.4557E+01
  0.1008E+00  0.3225E+01  0.4335E+00  0.4456E+01  0.4456E+01
  0.1014E+00  0.4942E+01  0.4316E+00  0.4359E+01  0.4359E+01
  0.1020E+00  0.3917E+01  0.4247E+00  0.4265E+01  0.4265E+01
  0.1025E+00  0.4267E+01  0.4294E+00  0.4175E+01  0.4175E+01
  0.1031E+00  0.4555E+01  0.4379E+00  0.4088E+01  0.4088E+01
  0.1037E+00  0.2797E+01  0.4327E+00  0.4004E+01  0.4004E+01
  0.1043E+00  0.4218E+01  0.4313E+00  0.3923E+01  0.3923E+01
  0.1049E+00  0.3560E+01  0.4293E+00  0.3845E+01  0.3845E+01
  0.1054E+00  0.3624E+01  0.4311E+00  0.3770E+01  0.3770E+01
  0.1060E+00  0.2780E+01  0.4383E+00  0.3697E+01  0.3697E+01
  0.1066E+00  0.3644E+01  0.4298E+00  0.3627E+01  0.3627E+01
  0.1072E+00  0.3772E+01  0.4220E+00  0.3560E+01  0.3560E+01
  0.1077E+00  0.3338E+01  0.4083E+00  0.3496E+01  0.3496E+01
  0.1083E+00  0.3453E+01  0.4077E+00  0.3433E+01  0.3433E+01
  0.1089E+00  0.2855E+01  0.4084E+00  0.3373E+01  0.3373E+01
  0.1095E+00  0.3752E+01  0.4150E+00  0.3316E+01  0.3316E+01
  0.1101E+00  0.3682E+01  0.4214E+00  0.3260E+01  0.3260E+01
  0.1106E+00  0.2630E+01  0.4287E+00  0.3206E+01  0.3206E+01
  0.1112E+00  0.2648E+01  0.4191E+00  0.3154E+01  0.3154E+01
  0.1118E+00  0.2702E+01  0.4286E+00  0.3103E+01  0.3103E+01
  0.1124E+00  0.2966E+01  0.4254E+00  0.3054E+01  0.3054E+01
  0.1130E+00  0.3252E+01  0.4193E+00  0.3007E+01  0.3007E+01
  0.1135E+00  0.2368E+01  0.4250E+00  0.2961E+01  0.2961E+01
  0.1141E+00  0.2807E+01  0.4188E+00  0.2916E+01  0.2916E+01
  0.1147E+00  0.2960E+01  0.4309E+00  0.2872E+01  0.2872E+01
  0.1153E+00  0.3400E+01  0.4269E+00  0.2830E+01  0.2830E+01
  0.1159E+00  0.2471E+01  0.4296E+00  0.2788E+01  0.2788E+01
  0.1164E+00  0.2581E+01  0.4223E+00  0.2748E+01  0.2748E+01
  0.1170E+00  0.2305E+01  0.4207E+00  0.2708E+01  0.2708E+01
  0.1176E+00  0.2370E+01  0.4288E+00  0.2669E+01  0.2669E+01
  0.1182E+00  0.2173E+01  0.4327E+00  0.2631E+01  0.2631E+01
  0.1187E+00  0.2372E+01  0.4184E+00  0.2594E+01  0.2594E+01
  0.1193E+00  0.2017E+01  0.4322E+00  0.2557E+01  0.2557E+01
  0.1199E+00  0.1930E+01  0.4177E+00  0.2521E+01  0.2521E+01
  0.1205E+00  0.2786E+01  0.4284E+00  0.2486E+01  0.2486E+01
  0.1211E+00  0.2128E+01  0.4268E+00  0.2451E+01  0.2451E+01
  0.1216E+00  0.2291E+01  0.4318E+00  0.2418E+01  0.2418E+01
  0.1222E+00  0.2054E+01  0.4351E+00  0.2384E+01  0.2384E+01
  0.1228E+00  0.2712E+01  0.4344E+00  0.2352E+01  0.2352E+01
  0.1234E+00  0.1942E+01  0.4257E+00  0.2321E+01  0.2321E+01
  0.1240E+00  0.2186E+01  0.4361E+00  0.2290E+01  0.2290E+01
  0.1245E+00  0.2613E+01  0.4311E+00  0.2259E+01  0.2259E+01
  0.1251E+00  0.1544E+01  0.4408E+00  0.2230E+01  0.2230E+01
  0.1257E+00  0.2398E+01  0.4355E+00  0.2201E+01  0.2201E+01
  0.1263E+00  0.2512E+01  0.4382E+00  0.2174E+01  0.2174E+01
  0.1269E+00  0.2362E+01  0.4344E+00  0.2146E+01  0.2146E+01
  0.1274E+00  0.1696E+01  0.4279E+00  0.2120E+01  0.2120E+01
  0.1280E+00  0.1212E+01  0.4383E+00  0.2095E+01  0.2095E+01
  0.1286E+00  0.1746E+01  0.4247E+00  0.2070E+01  0.2070E+01
  0.1292E+00  0.1599E+01  0.4335E+00  0.2046E+01  0.2046E+01
  0.1298E+00  0.1959E+01  0.4369E+00  0.2023E+01  0.2023E+01
  0.1303E+00  0.2407E+01  0.4308E+00  0.2001E+01  0.2001E+01
  0.1309E+00  0.2836E+01  0.4293E+00  0.1980E+01  0.1980E+01
  0.1315E+00  0.2011E+01  0.4287E+00  0.1959E+01  0.1959E+01
  0.1321E+00  0.2262E+01  0.4347E+00  0.1940E+01  0.1940E+01
  0.1326E+00  0.1467E+01  0.4395E+00  0.1920E+01  0.1920E+01
  0.1332E+00  0.1463E+01  0.4397E+00  0.1901E+01  0.1901E+01
  0.1338E+00  0.1449E+01  0.4275E+00  0.1883E+01  0.1883E+01
  0.1344E+00  0.1472E+01  0.4567E+00  0.1866E+01  0.1866E+01
  0.1350E+00  0.1010E+01  0.4260E+00  0.1849E+01  0.1849E+01
  0.1355E+00  0.2187E+01  0.4261E+00  0.1833E+01  0.1833E+01
  0.1361E+00  0.2016E+01  0.4402E+00  0.1817E+01  0.1817E+01
  0.1367E+00  0.1047E+01  0.4305E+00  0.1801E+01  0.1801E+01
  0.1373E+00  0.2895E+01  0.4367E+00  0.1786E+01  0.1786E+01
  0.1379E+00  0.2579E+01  0.4346E+00  0.1771E+01  0.1771E+01
  0.1384E+00  0.2106E+01  0.4321E+00  0.1756E+01  0.1756E+01
  0.1390E+00  0.1056E+01  0.4384E+00  0.1742E+01  0.1742E+01
  0.1396E+00  0.1517E+01  0.4362E+00  0.1727E+01  0.1727E+01
  0.1402E+00  0.1205E+01  0.4299E+00  0.1713E+01  0.1713E+01
  0.1408E+00  0.1635E+01  0.4391E+00  0.1699E+01  0.1699E+01
  0.1413E+00  0.2009E+01  0.4239E+00  0.1685E+01  0.1685E+01
  0.1419E+00  0.1923E+01  0.4343E+00  0.1671E+01  0.1671E+01
  0.1425E+00  0.2004E+01  0.4208E+00  0.1657E+01  0.1657E+01
  0.1431E+00  0.1245E+01  0.3992E+00  0.1643E+01  0.1643E+01
  0.1436E+00  0.1885E+01  0.4004E+00  0.1628E+01  0.1628E+01
  0.1442E+00  0.1472E+01  0.4121E+00  0.1614E+01  0.1614E+01
  0.1448E+00  0.1556E+01  0.4044E+00  0.1600E+01  0.1600E+01
  0.1454E+00  0.1523E+01  0.4162E+00  0.1586E+01  0.1586E+01
  0.1460E+00  0.1742E+01  0.4203E+00  0.1572E+01  0.1572E+01
  0.1465E+00  0.1941E+01  0.4209E+00  0.1557E+01  0.1557E+01
  0.1471E+00  0.1408E+01  0.4178E+00  0.1543E+01  0.1543E+01
  0.1477E+00  0.1447E+01  0.4228E+00  0.1529E+01  0.1529E+01
  0.1483E+00  0.2007E+01  0.4171E+00  0.1515E+01  0.1515E+01
  0.1489E+00  0.4399E+00  0.4205E+00  0.1500E+01  0.1500E+01
  0.1494E+00  0.4752E+00  0.4256E+00  0.1486E+01  0.1486E+01
  0.1500E+00  0.2162E+01  0.4274E+00  0.1472E+01  0.1472E+01
  0.1506E+00  0.1161E+01  0.4321E+00  0.1459E+01  0.1459E+01
  0.1512E+00  0.1635E+01  0.4310E+00  0.1445E+01  0.1445E+01
  0.1517E+00  0.1433E+01  0.4165E+00  0.1431E+01  0.1431E+01
  0.1523E+00  0.1067E+01  0.4245E+00  0.1419E+01  0.1419E+01
  0.1529E+00  0.7702E+00  0.4258E+00  0.1405E+01  0.1405E+01
  0.1535E+00  0.1467E+01  0.4280E+00  0.1393E+01  0.1393E+01
  0.1541E+00  0.1916E+01  0.4274E+00  0.1380E+01  0.1380E+01
  0.1546E+00  0.1255E+01  0.4394E+00  0.1368E+01  0.1368E+01
  0.1552E+00  0.1316E+01  0.4327E+00  0.1356E+01  0.1356E+01
  0.1558E+00  0.1556E+01  0.4238E+00  0.1344E+01  0.1344E+01
  0.1564E+00  0.1276E+01  0.4321E+00  0.1333E+01  0.1333E+01
  0.1570E+00  0.1331E+01  0.4355E+00  0.1322E+01  0.1322E+01
  0.1575E+00  0.1376E+01  0.4291E+00  0.1311E+01  0.1311E+01
  0.1581E+00  0.2019E+01  0.4359E+00  0.1301E+01  0.1301E+01
  0.1587E+00  0.1918E+01  0.4286E+00  0.1291E+01  0.1291E+01
  0.1593E+00  0.1264E+01  0.4270E+00  0.1281E+01  0.1281E+01
  0.1599E+00  0.1532E+01  0.4313E+00  0.1271E+01  0.1271E+01
  0.1604E+00  0.4669E+00  0.4365E+00  0.1262E+01  0.1262E+01
  0.1610E+00  0.1372E+01  0.4294E+00  0.1253E+01  0.1253E+01
  0.1616E+00  0.1015E+01  0.4286E+00  0.1244E+01  0.1244E+01
  0.1622E+00  0.1273E+01  0.4319E+00  0.1235E+01  0.1235E+01
  0.1627E+00  0.1557E+01  0.4303E+00  0.1227E+01  0.1227E+01
  0.1633E+00  0.1390E+01  0.4312E+00  0.1218E+01  0.1218E+01
  0.1639E+00  0.6440E+00  0.4300E+00  0.1210E+01  0.1210E+01
  0.1645E+00  0.1621E+01  0.4370E+00  0.1201E+01  0.1201E+01
  0.1651E+00  0.1138E+01  0.4332E+00  0.1193E+01  0.1193E+01
  0.1656E+00  0.1469E+01  0.4286E+00  0.1185E+01  0.1185E+01
  0.1662E+00  0.1037E+01  0.4230E+00  0.1176E+01  0.1176E+01
  0.1668E+00  0.1533E+01  0.4289E+00  0.1168E+01  0.1168E+01
  0.1674E+00  0.1331E+01  0.4355E+00  0.1160E+01  0.1160E+01
  0.1680E+00  0.1392E+01  0.4297E+00  0.1152E+01  0.1152E+01
  0.1685E+00  0.1201E+01  0.4297E+00  0.1143E+01  0.1143E+01
  0.1691E+00  0.6007E+00  0.4336E+00  0.1135E+01  0.1135E+01
  0.1697E+00  0.7962E+00  0.4275E+00  0.1126E+01  0.1126E+01
  0.1703E+00  0.9620E+00  0.4328E+00  0.1117E+01  0.1117E+01
  0.1708E+00  0.6457E+00  0.4312E+00  0.1109E+01  0.1109E+01
  0.1714E+00  0.2032E+00  0.4381E+00  0.1100E+01  0.1100E+01
  0.1720E+00  0.1198E+01  0.4338E+00  0.1091E+01  0.1091E+01
  0.1726E+00  0.8213E+00  0.4389E+00  0.1082E+01  0.1082E+01
  0.1732E+00  0.1692E+01  0.4328E+00  0.1073E+01  0.1073E+01
  0.1737E+00  0.1618E+01  0.4355E+00  0.1064E+01  0.1064E+01
  0.1743E+00  0.1398E+01  0.4313E+00  0.1055E+01  0.1055E+01
  0.1749E+00  0.9987E+00  0.4333E+00  0.1046E+01  0.1046E+01
  0.1755E+00  0.1476E+01  0.4324E+00  0.1037E+01  0.1037E+01
  0.1761E+00  0.1057E+01  0.4280E+00  0.1027E+01  0.1027E+01
  0.1766E+00  0.1339E+01  0.4312E+00  0.1018E+01  0.1018E+01
  0.1772E+00  0.6515E+00  0.4280E+00  0.1009E+01  0.1009E+01
  0.1778E+00  0.1096E+01  0.4145E+00  0.1000E+01  0.1000E+01
  0.1784E+00  0.9079E+00  0.3899E+00  0.9916E+00  0.9916E+00
  0.1789E+00  0.4442E+00  0.3956E+00  0.9829E+00  0.9829E+00
  0.1795E+00  0.8232E+00  0.4130E+00  0.9743E+00  0.9743E+00
  0.1801E+00  0.2015E+01  0.4092E+00  0.9658E+00  0.9658E+00
  0.1807E+00  0.1752E+01  0.4091E+00  0.9574E+00  0.9574E+00
  0.1813E+00  0.1200E+01  0.4182E+00  0.9492E+00  0.9492E+00
  0.1818E+00  0.1060E+01  0.4178E+00  0.9411E+00  0.9411E+00
  0.1824E+00  0.1145E+01  0.4204E+00  0.9331E+00  0.9331E+00
  0.1830E+00  0.7484E+00  0.4139E+00  0.9254E+00  0.9254E+00
  0.1836E+00  0.1127E+01  0.4211E+00  0.9177E+00  0.9177E+00
  0.1842E+00  0.1181E+01  0.4221E+00  0.9109E+00  0.9109E+00
  0.1847E+00  0.4461E+00  0.4235E+00  0.9030E+00  0.9030E+00
  0.1853E+00  0.2728E+00  0.4160E+00  0.8959E+00  0.8959E+00
  0.1859E+00  0.1533E+01  0.4250E+00  0.8888E+00  0.8888E+00
  0.1865E+00  0.6662E+00  0.4215E+00  0.8819E+00  0.8819E+00
  0.1870E+00  0.1218E+01  0.4222E+00  0.8751E+00  0.8751E+00
  0.1876E+00  0.1129E+01  0.4310E+00  0.8684E+00  0.8684E+00
  0.1882E+00  0.1447E+01  0.4318E+00  0.8619E+00  0.8619E+00
  0.1888E+00  0.4757E+00  0.4295E+00  0.8552E+00  0.8552E+00
  0.1894E+00  0.3778E+00  0.4331E+00  0.8486E+00  0.8486E+00
  0.1899E+00  0.8719E+00  0.4332E+00  0.8422E+00  0.8422E+00
  0.1905E+00  0.5498E+00  0.4278E+00  0.8357E+00  0.8357E+00
  0.1911E+00  0.9296E+00  0.4353E+00  0.8293E+00  0.8293E+00
  0.1917E+00  0.8993E+00  0.4225E+00  0.8229E+00  0.8229E+00
  0.1923E+00  0.8355E+00  0.4332E+00  0.8165E+00  0.8165E+00
  0.1928E+00  0.2134E+00  0.4296E+00  0.8099E+00  0.8099E+00
  0.1934E+00  0.1243E+00  0.4366E+00  0.8037E+00  0.8037E+00
  0.1940E+00  0.8026E+00  0.4244E+00  0.7973E+00  0.7973E+00
  0.1946E+00  0.8814E+00  0.4331E+00  0.7906E+00  0.7906E+00
  0.1951E+00  0.1074E+01  0.4328E+00  0.7842E+00  0.7842E+00
  0.1957E+00  0.1155E+01  0.4378E+00  0.7777E+00  0.7777E+00
  0.1963E+00  0.8543E+00  0.4305E+00  0.7711E+00  0.7711E+00
  0.1969E+00  0.8285E+00  0.4287E+00  0.7645E+00  0.7645E+00
  0.1975E+00  0.1421E+01  0.4294E+00  0.7579E+00  0.7579E+00
  0.1980E+00  0.7985E+00  0.4363E+00  0.7513E+00  0.7513E+00
  0.1986E+00  0.1152E+01  0.4322E+00  0.7447E+00  0.7447E+00
  0.1992E+00  0.5848E+00  0.4269E+00  0.7380E+00  0.7380E+00
  0.1998E+00  0.3220E+00  0.4237E+00  0.7315E+00  0.7315E+00
  0.2003E+00  0.8716E+00  0.4328E+00  0.7249E+00  0.7249E+00
  0.2009E+00  0.4222E+00  0.4277E+00  0.7184E+00  0.7184E+00
  0.2015E+00  0.8479E+00  0.4314E+00  0.7120E+00  0.7120E+00
  0.2021E+00  0.2502E+00  0.4302E+00  0.7056E+00  0.7056E+00
  0.2027E+00  0.4058E-01  0.4346E+00  0.6993E+00  0.6993E+00
  0.2032E+00  0.9688E+00  0.4326E+00  0.6932E+00  0.6932E+00
  0.2038E+00  0.6737E+00  0.4319E+00  0.6870E+00  0.6870E+00
  0.2044E+00  0.1013E+00  0.4358E+00  0.6812E+00  0.6812E+00
  0.2050E+00  0.6318E+00  0.4303E+00  0.6752E+00  0.6752E+00
  0.2056E+00  0.2945E+00  0.4339E+00  0.6696E+00  0.6696E+00
  0.2061E+00  0.7812E+00  0.4236E+00  0.6641E+00  0.6641E+00
  0.2067E+00  0.1229E+01  0.4277E+00  0.6587E+00  0.6587E+00
  0.2073E+00  0.4186E+00  0.4341E+00  0.6535E+00  0.6535E+00
  0.2079E+00  0.5165E-02  0.4335E+00  0.6484E+00  0.6484E+00
  0.2084E+00  0.6678E+00  0.4261E+00  0.6435E+00  0.6435E+00
  0.2090E+00  0.4822E+00  0.4381E+00  0.6388E+00  0.6388E+00
  0.2096E+00  0.7664E+00  0.4364E+00  0.6343E+00  0.6343E+00
  0.2102E+00  0.8001E+00  0.4268E+00  0.6298E+00  0.6298E+00
  0.2108E+00  0.3755E+00  0.4243E+00  0.6256E+00  0.6256E+00
  0.2113E+00  0.1219E+01  0.4267E+00  0.6215E+00  0.6215E+00
  0.2119E+00  0.5563E+00  0.4266E+00  0.6175E+00  0.6175E+00
  0.2125E+00  0.6144E+00  0.4292E+00  0.6137E+00  0.6137E+00
  0.2131E+00  0.1040E+00  0.4099E+00  0.6097E+00  0.6097E+00
  0.2137E+00  0.3174E+00  0.3871E+00  0.6064E+00  0.6064E+00
  0.2142E+00  0.6493E+00  0.3914E+00  0.6028E+00  0.6028E+00
  0.2148E+00 -0.2657E+00  0.4006E+00  0.5999E+00  0.5999E+00
  0.2154E+00  0.3831E+00  0.4107E+00  0.5960E+00  0.5960E+00
  0.2160E+00  0.5936E+00  0.4104E+00  0.5927E+00  0.5927E+00
  0.2165E+00  0.4046E+00  0.4109E+00  0.5894E+00  0.5894E+00
  0.2171E+00 -0.4060E+00  0.4170E+00  0.5862E+00  0.5862E+00
  0.2177E+00  0.3139E-01  0.4168E+00  0.5831E+00  0.5831E+00
  0.2183E+00  0.9838E+00  0.4124E+00  0.5799E+00  0.5799E+00
  0.2189E+00  0.1120E+01  0.4173E+00  0.5767E+00  0.5767E+00
  0.2194E+00  0.5785E-01  0.4179E+00  0.5736E+00  0.5736E+00
  0.2200E+00  0.1813E+00  0.4153E+00  0.5704E+00  0.5704E+00
  0.2206E+00  0.1182E+01  0.4243E+00  0.5672E+00  0.5672E+00
  0.2212E+00 -0.1952E+00  0.4282E+00  0.5640E+00  0.5640E+00
  0.2217E+00  0.8554E+00  0.4272E+00  0.5609E+00  0.5609E+00
  0.2223E+00  0.6464E+00  0.4232E+00  0.5577E+00  0.5577E+00
  0.2229E+00  0.1298E+01  0.4249E+00  0.5544E+00  0.5544E+00
  0.2235E+00 -0.8989E-01  0.4323E+00  0.5514E+00  0.5514E+00
  0.2241E+00  0.2031E-01  0.4236E+00  0.5480E+00  0.5480E+00
  0.2246E+00  0.1206E+01  0.4317E+00  0.5449E+00  0.5449E+00
  0.2252E+00  0.1137E+01  0.4333E+00  0.5413E+00  0.5413E+00
  0.2258E+00  0.2613E+00  0.4320E+00  0.5384E+00  0.5384E+00
  0.2264E+00 -0.1964E+00  0.4282E+00  0.5352E+00  0.5352E+00
  0.2269E+00  0.9739E+00  0.4270E+00  0.5320E+00  0.5320E+00
  0.2275E+00  0.6802E+00  0.4255E+00  0.5288E+00  0.5288E+00
  0.2281E+00  0.4495E+00  0.4325E+00  0.5257E+00  0.5257E+00
  0.2287E+00  0.6813E+00  0.4190E+00  0.5226E+00  0.5226E+00
  0.2293E+00  0.4425E+00  0.4320E+00  0.5196E+00  0.5196E+00
  0.2298E+00  0.8988E+00  0.4327E+00  0.5166E+00  0.5166E+00
  0.2304E+00 -0.2897E+00  0.4268E+00  0.5137E+00  0.5137E+00
  0.2310E+00  0.3501E+00  0.4262E+00  0.5109E+00  0.5109E+00
  0.2316E+00  0.3104E+00  0.4273E+00  0.5081E+00  0.5081E+00
  0.2321E+00  0.8682E-01  0.4257E+00  0.5054E+00  0.5054E+00
  0.2327E+00 -0.2919E+00  0.4201E+00  0.5028E+00  0.5028E+00
  0.2333E+00  0.1913E+00  0.4188E+00  0.5002E+00  0.5002E+00
  0.2339E+00  0.2912E+00  0.4276E+00  0.4978E+00  0.4978E+00
  0.2345E+00  0.1330E+00  0.4234E+00  0.4954E+00  0.4954E+00
  0.2350E+00  0.1036E+01  0.4243E+00  0.4932E+00  0.4932E+00
  0.2356E+00  0.6974E+00  0.4300E+00  0.4909E+00  0.4909E+00
  0.2362E+00  0.8367E+00  0.4284E+00  0.4888E+00  0.4888E+00
  0.2368E+00  0.9835E+00  0.4307E+00  0.4867E+00  0.4867E+00
  0.2374E+00  0.5254E+00  0.4291E+00  0.4847E+00  0.4847E+00
  0.2379E+00  0.4306E+00  0.4315E+00  0.4827E+00  0.4827E+00
  0.2385E+00 -0.4828E-01  0.4242E+00  0.4808E+00  0.4808E+00
  0.2391E+00  0.6020E+00  0.4249E+00  0.4789E+00  0.4789E+00
  0.2397E+00  0.1052E+01  0.4237E+00  0.4770E+00  0.4770E+00
  0.2402E+00  0.4636E+00  0.4282E+00  0.4752E+00  0.4752E+00
  0.2408E+00  0.3524E+00  0.4336E+00  0.4733E+00  0.4733E+00
  0.2414E+00  0.7211E+00  0.4295E+00  0.4715E+00  0.4715E+00
  0.2420E+00  0.2690E+00  0.4325E+00  0.4697E+00  0.4697E+00
  0.2426E+00  0.6235E+00  0.4256E+00  0.4679E+00  0.4679E+00
  0.2431E+00  0.7714E+00  0.4286E+00  0.4660E+00  0.4660E+00
  0.2437E+00  0.1758E+00  0.4340E+00  0.4646E+00  0.4646E+00
  0.2443E+00  0.3571E+00  0.4262E+00  0.4623E+00  0.4623E+00
  0.2449E+00  0.8766E+00  0.4192E+00  0.4603E+00  0.4603E+00
  0.2454E+00  0.5942E+00  0.4231E+00  0.4586E+00  0.4586E+00
  0.2460E+00  0.7685E+00  0.4199E+00  0.4564E+00  0.4564E+00
  0.2466E+00  0.2533E+00  0.4309E+00  0.4543E+00  0.4543E+00
  0.2472E+00  0.4989E-01  0.4257E+00  0.4523E+00  0.4523E+00
  0.2478E+00  0.9244E+00  0.4231E+00  0.4502E+00  0.4502E+00
  0.2483E+00  0.7802E+00  0.4036E+00  0.4480E+00  0.4480E+00
  0.2489E+00  0.9705E-01  0.3742E+00  0.4458E+00  0.4458E+00
  0.2495E+00  0.3197E+00  0.3805E+00  0.4436E+00  0.4436E+00
  0.2501E+00  0.1442E+00  0.3891E+00  0.4413E+00  0.4413E+00
  0.2506E+00  0.5231E+00  0.3980E+00  0.4390E+00  0.4390E+00
  0.2512E+00  0.3352E+00  0.4032E+00  0.4367E+00  0.4367E+00
  0.2518E+00  0.7436E-01  0.4094E+00  0.4344E+00  0.4344E+00
  0.2524E+00  0.5711E+00  0.4047E+00  0.4321E+00  0.4321E+00
  0.2530E+00  0.7774E+00  0.4037E+00  0.4298E+00  0.4298E+00
  0.2535E+00 -0.5721E-01  0.4072E+00  0.4274E+00  0.4274E+00
  0.2541E+00  0.1261E+01  0.4154E+00  0.4252E+00  0.4252E+00
  0.2547E+00  0.5712E+00  0.4214E+00  0.4228E+00  0.4228E+00

           Distance distribution  function of particle  


       R          P(R)      ERROR

  0.0000E+00  0.0000E+00  0.0000E+00
  0.2470E+01  0.7226E-02  0.2554E-03
  0.4940E+01  0.1764E-01  0.3060E-03
  0.7410E+01  0.3098E-01  0.2282E-03
  0.9880E+01  0.4682E-01  0.1960E-03
  0.1235E+02  0.6465E-01  0.3171E-03
  0.1482E+02  0.8390E-01  0.4333E-03
  0.1729E+02  0.1040E+00  0.4754E-03
  0.1976E+02  0.1245E+00  0.4507E-03
  0.2223E+02  0.1448E+00  0.4167E-03
  0.2470E+02  0.1646E+00  0.4401E-03
  0.2717E+02  0.1837E+00  0.5138E-03
  0.2964E+02  0.2018E+00  0.5804E-03
  0.3211E+02  0.2189E+00  0.6064E-03
  0.3458E+02  0.2347E+00  0.5942E-03
  0.3705E+02  0.2491E+00  0.5683E-03
  0.3952E+02  0.2622E+00  0.5534E-03
  0.4199E+02  0.2737E+00  0.5555E-03
  0.4446E+02  0.2838E+00  0.5639E-03
  0.4693E+02  0.2924E+00  0.5686E-03
  0.4940E+02  0.2996E+00  0.5676E-03
  0.5187E+02  0.3055E+00  0.5623E-03
  0.5434E+02  0.3105E+00  0.5530E-03
  0.5681E+02  0.3146E+00  0.5403E-03
  0.5928E+02  0.3183E+00  0.5295E-03
  0.6175E+02  0.3217E+00  0.5298E-03
  0.6422E+02  0.3250E+00  0.5464E-03
  0.6669E+02  0.3284E+00  0.5765E-03
  0.6916E+02  0.3320E+00  0.6135E-03
  0.7163E+02  0.3357E+00  0.6538E-03
  0.7410E+02  0.3393E+00  0.6975E-03
  0.7657E+02  0.3429E+00  0.7442E-03
  0.7904E+02  0.3462E+00  0.7910E-03
  0.8151E+02  0.3491E+00  0.8337E-03
  0.8398E+02  0.3516E+00  0.8705E-03
  0.8645E+02  0.3536E+00  0.9023E-03
  0.8892E+02  0.3551E+00  0.9305E-03
  0.9139E+02  0.3559E+00  0.9543E-03
  0.9386E+02  0.3562E+00  0.9698E-03
  0.9633E+02  0.3558E+00  0.9727E-03
  0.9880E+02  0.3547E+00  0.9609E-03
  0.1013E+03  0.3529E+00  0.9364E-03
  0.1037E+03  0.3502E+00  0.9060E-03
  0.1062E+03  0.3467E+00  0.8803E-03
  0.1087E+03  0.3422E+00  0.8701E-03
  0.1112E+03  0.3368E+00  0.8811E-03
  0.1136E+03  0.3305E+00  0.9105E-03
  0.1161E+03  0.3234E+00  0.9487E-03
  0.1186E+03  0.3155E+00  0.9843E-03
  0.1210E+03  0.3068E+00  0.1009E-02
  0.1235E+03  0.2976E+00  0.1018E-02
  0.1260E+03  0.2879E+00  0.1011E-02
  0.1284E+03  0.2777E+00  0.9907E-03
  0.1309E+03  0.2672E+00  0.9644E-03
  0.1334E+03  0.2563E+00  0.9398E-03
  0.1359E+03  0.2452E+00  0.9251E-03
  0.1383E+03  0.2338E+00  0.9247E-03
  0.1408E+03  0.2222E+00  0.9374E-03
  0.1433E+03  0.2106E+00  0.9582E-03
  0.1457E+03  0.1990E+00  0.9819E-03
  0.1482E+03  0.1874E+00  0.1005E-02
  0.1507E+03  0.1759E+00  0.1028E-02
  0.1531E+03  0.1646E+00  0.1052E-02
  0.1556E+03  0.1536E+00  0.1077E-02
  0.1581E+03  0.1429E+00  0.1106E-02
  0.1606E+03  0.1326E+00  0.1137E-02
  0.1630E+03  0.1226E+00  0.1167E-02
  0.1655E+03  0.1131E+00  0.1189E-02
  0.1680E+03  0.1040E+00  0.1199E-02
  0.1704E+03  0.9538E-01  0.1192E-02
  0.1729E+03  0.8724E-01  0.1172E-02
  0.1754E+03  0.7958E-01  0.1145E-02
  0.1778E+03  0.7241E-01  0.1120E-02
  0.1803E+03  0.6571E-01  0.1106E-02
  0.1828E+03  0.5948E-01  0.1107E-02
  0.1853E+03  0.5371E-01  0.1126E-02
  0.1877E+03  0.4839E-01  0.1157E-02
  0.1902E+03  0.4350E-01  0.1196E-02
  0.1927E+03  0.3902E-01  0.1236E-02
  0.1951E+03  0.3494E-01  0.1272E-02
  0.1976E+03  0.3125E-01  0.1301E-02
  0.2001E+03  0.2793E-01  0.1323E-02
  0.2025E+03  0.2495E-01  0.1337E-02
  0.2050E+03  0.2230E-01  0.1345E-02
  0.2075E+03  0.1995E-01  0.1347E-02
  0.2100E+03  0.1787E-01  0.1344E-02
  0.2124E+03  0.1604E-01  0.1339E-02
  0.2149E+03  0.1444E-01  0.1333E-02
  0.2174E+03  0.1304E-01  0.1330E-02
  0.2198E+03  0.1181E-01  0.1329E-02
  0.2223E+03  0.1073E-01  0.1328E-02
  0.2248E+03  0.9755E-02  0.1323E-02
  0.2272E+03  0.8859E-02  0.1306E-02
  0.2297E+03  0.8004E-02  0.1270E-02
  0.2322E+03  0.7151E-02  0.1209E-02
  0.2347E+03  0.6262E-02  0.1114E-02
  0.2371E+03  0.5298E-02  0.9824E-03
  0.2396E+03  0.4222E-02  0.8080E-03
  0.2421E+03  0.2999E-02  0.5879E-03
  0.2445E+03  0.1600E-02  0.3194E-03
  0.2470E+03  0.0000E+00  0.0000E+00
          Reciprocal space: Rg =   73.50     , I(0) =   0.5520E+03
     Real space: Rg =   73.58 +- 0.193  I(0) =   0.5520E+03 +-  0.1495E+01
