# Supplementary material for: Coincidence detection and bi-directional transmembrane signaling control a bacterial second messenger receptor
Source: eLife. 2016 Dec 21;5:e21848. doi: 10.7554/eLife.21848 (PMC5231407; doi:10.7554/eLife.21848)
Supplement: Figure 4—source data 2. — The zip archive contains buffer-subtracted scattering raw data (folder ‘raw_data’, extension ‘.dat’) and GNOM files (folder ‘gnom_output’, extension ‘.out’) that contain original data, real space distance distribution functions, and associated statistics. The folder ‘damfilt_pdb’ contains the final files (extension ‘.pdb’) of the envelope modeling. DOI: http://dx.doi.org/10.7554/eLife.21848.011 [file elife-21848-fig4-data2.zip › Figure4_SourceData1_LapDfull_R/gnom_output/Native_apo_LapD.out]

           ####    G N O M   ---   Version 4.6                       ####

                                                    01-Apr-2016   13:00:32
           ===    Run No   1   ===
 Run title:  Sample description: DATA


  Number of points omitted at the beginning:           2
  Number of points omitted at the end:          73
   *******    Input file(s) : S_A_native_2mgml_A3_57_001_0000_scaled.dat
           Condition P(rmin) = 0 is used. 
           Condition P(rmax) = 0 is used. 

          Highest ALPHA is found to be   0.2299E+04

  The measure of inconsistency AN1 equals to    0.9151E+00
     Alpha    Discrp  Oscill  Stabil  Sysdev  Positv  Valcen    Total   
  0.2299E+07109.6698  1.3375  0.9760  0.0000  1.0000  0.8178  0.32183
  0.4599E+06103.8229  1.3327  0.9238  0.0101  1.0000  0.8191  0.32376
  0.9197E+05 82.6656  1.3117  0.7363  0.2972  1.0000  0.8247  0.33208
  0.1839E+05 44.5516  1.2544  0.4057  0.0252  1.0000  0.8424  0.35461
  0.3679E+04 16.9654  1.2233  0.1564  0.0050  1.0000  0.8647  0.41893
  0.7358E+03  4.9339  1.2703  0.0479  0.1360  1.0000  0.8732  0.58242
  0.1472E+03  1.3144  1.3098  0.0170  0.6650  1.0000  0.8749  0.60732
  0.2943E+02  0.5880  1.3247  0.0054  0.9320  1.0000  0.8754  0.86056
  0.5886E+01  0.4966  1.3311  0.0028  0.9521  1.0000  0.8757  0.90814
  0.1177E+01  0.4864  1.3347  0.0015  0.9824  1.0000  0.8758  0.90484
  0.2354E+00  0.4854  1.3364  0.0006  0.9824  1.0000  0.8758  0.90417
  0.4709E-01  0.4853  1.3371  0.0008  0.9824  1.0000  0.8758  0.90393
  0.9418E-02  0.4853  1.3384  0.0018  0.9824  1.0000  0.8757  0.90347
  0.1884E-02  0.4853  1.3416  0.0016  0.9824  1.0000  0.8756  0.90253
  0.3767E-03  0.4853  1.3472  0.0046  0.9824  1.0000  0.8758  0.90070
  0.7534E-04  0.4853  1.3750  0.0101  0.9824  1.0000  0.8764  0.89135
  0.1507E-04  0.4853  1.5949  0.0338  0.9824  1.0000  0.8779  0.79890
  0.3014E-05  0.4852  3.5388  0.1101  0.9824  0.9996  0.8799  0.55033
  0.6027E-06  0.4852 11.7451  0.3929  0.9824  0.9959  0.8526  0.42627
  0.1205E-06  0.4850 25.2875  0.8935  0.9824  0.8910  0.3868  0.00000

          ***  Golden section search to maximize estimate ***
     Alpha    Discrp  Oscill  Stabil  Sysdev  Positv  Valcen    Total   
  0.1088E+02  0.5118  1.3291  0.0035  0.9723  1.0000  0.8756  0.91216
  0.1592E+02  0.5298  1.3277  0.0040  0.9521  1.0000  0.8755  0.91665
  0.2013E+02  0.5466  1.3266  0.0045  0.9521  1.0000  0.8755  0.92060
  0.2327E+02  0.5600  1.3259  0.0048  0.9421  1.0000  0.8755  0.87160
  0.1840E+02  0.5396  1.3270  0.0043  0.9521  1.0000  0.8755  0.91896
  0.2127E+02  0.5514  1.3264  0.0046  0.9521  1.0000  0.8755  0.92168
  0.2202E+02  0.5546  1.3262  0.0047  0.9421  1.0000  0.8755  0.87041
  0.2083E+02  0.5495  1.3265  0.0045  0.9521  1.0000  0.8755  0.92126
  0.2156E+02  0.5526  1.3263  0.0046  0.9521  1.0000  0.8755  0.92195
  0.2173E+02  0.5533  1.3263  0.0046  0.9421  1.0000  0.8755  0.87014
  0.2145E+02  0.5521  1.3263  0.0046  0.9521  1.0000  0.8755  0.92185
  0.2162E+02  0.5529  1.3263  0.0046  0.9521  1.0000  0.8755  0.92201
  0.2166E+02  0.5531  1.3263  0.0046  0.9421  1.0000  0.8755  0.87007
  0.2162E+02  0.5529  1.3263  0.0046  0.9521  1.0000  0.8755  0.92201


             ####            Final results            ####

 Parameter    DISCRP    OSCILL    STABIL    SYSDEV    POSITV    VALCEN
 Weight        1.000     3.000     3.000     3.000     1.000     1.000
 Sigma         0.300     0.600     0.120     0.120     0.120     0.120
 Ideal         0.700     1.100     0.000     1.000     1.000     0.950
 Current       0.553     1.326     0.005     0.952     1.000     0.875
                - - - - - - - - - - - - - - - - - - - - - - - - - 
 Estimate      0.786     0.867     0.999     1.000     1.000     0.680

  Angular   range    :     from    0.0116   to    0.2407
  Real space range   :     from      0.00   to    182.00

  Highest ALPHA (theor) :   0.230E+07                 JOB = 0
  Current ALPHA         :   0.216E+02   Rg :  0.536E+02   I(0) :   0.400E+03

           Total  estimate : 0.922  which is  AN EXCELLENT  solution

      S          J EXP       ERROR       J REG       I REG

  0.0000E+00                                      0.4002E+03
  0.5777E-03                                      0.4001E+03
  0.1155E-02                                      0.3997E+03
  0.1733E-02                                      0.3991E+03
  0.2311E-02                                      0.3982E+03
  0.2888E-02                                      0.3970E+03
  0.3466E-02                                      0.3956E+03
  0.4044E-02                                      0.3940E+03
  0.4621E-02                                      0.3921E+03
  0.5199E-02                                      0.3900E+03
  0.5777E-02                                      0.3876E+03
  0.6354E-02                                      0.3850E+03
  0.6932E-02                                      0.3822E+03
  0.7509E-02                                      0.3791E+03
  0.8087E-02                                      0.3759E+03
  0.8665E-02                                      0.3724E+03
  0.9242E-02                                      0.3688E+03
  0.9820E-02                                      0.3649E+03
  0.1040E-01                                      0.3609E+03
  0.1098E-01                                      0.3566E+03
  0.1155E-01  0.3518E+03  0.2031E+01  0.3522E+03  0.3522E+03
  0.1213E-01  0.3480E+03  0.2058E+01  0.3477E+03  0.3477E+03
  0.1271E-01  0.3418E+03  0.1696E+01  0.3430E+03  0.3430E+03
  0.1329E-01  0.3367E+03  0.1696E+01  0.3382E+03  0.3382E+03
  0.1386E-01  0.3329E+03  0.1688E+01  0.3332E+03  0.3332E+03
  0.1444E-01  0.3264E+03  0.1648E+01  0.3281E+03  0.3281E+03
  0.1502E-01  0.3262E+03  0.1442E+01  0.3228E+03  0.3228E+03
  0.1560E-01  0.3159E+03  0.1312E+01  0.3175E+03  0.3175E+03
  0.1617E-01  0.3117E+03  0.1455E+01  0.3121E+03  0.3121E+03
  0.1675E-01  0.3091E+03  0.1224E+01  0.3066E+03  0.3066E+03
  0.1733E-01  0.2995E+03  0.1273E+01  0.3010E+03  0.3010E+03
  0.1791E-01  0.2946E+03  0.1210E+01  0.2953E+03  0.2953E+03
  0.1848E-01  0.2926E+03  0.1107E+01  0.2896E+03  0.2896E+03
  0.1906E-01  0.2845E+03  0.1258E+01  0.2839E+03  0.2839E+03
  0.1964E-01  0.2809E+03  0.1023E+01  0.2781E+03  0.2781E+03
  0.2022E-01  0.2732E+03  0.1085E+01  0.2722E+03  0.2722E+03
  0.2080E-01  0.2666E+03  0.1020E+01  0.2664E+03  0.2664E+03
  0.2137E-01  0.2597E+03  0.9450E+00  0.2605E+03  0.2605E+03
  0.2195E-01  0.2537E+03  0.9589E+00  0.2546E+03  0.2546E+03
  0.2253E-01  0.2491E+03  0.8527E+00  0.2487E+03  0.2487E+03
  0.2311E-01  0.2427E+03  0.8371E+00  0.2428E+03  0.2428E+03
  0.2368E-01  0.2381E+03  0.8350E+00  0.2370E+03  0.2370E+03
  0.2426E-01  0.2309E+03  0.8306E+00  0.2312E+03  0.2312E+03
  0.2484E-01  0.2250E+03  0.8095E+00  0.2254E+03  0.2254E+03
  0.2542E-01  0.2187E+03  0.7386E+00  0.2196E+03  0.2196E+03
  0.2599E-01  0.2133E+03  0.7677E+00  0.2139E+03  0.2139E+03
  0.2657E-01  0.2081E+03  0.7676E+00  0.2082E+03  0.2082E+03
  0.2715E-01  0.2026E+03  0.6983E+00  0.2026E+03  0.2026E+03
  0.2773E-01  0.1962E+03  0.6737E+00  0.1971E+03  0.1971E+03
  0.2830E-01  0.1912E+03  0.6858E+00  0.1917E+03  0.1917E+03
  0.2888E-01  0.1878E+03  0.6409E+00  0.1863E+03  0.1863E+03
  0.2946E-01  0.1817E+03  0.6140E+00  0.1810E+03  0.1810E+03
  0.3004E-01  0.1757E+03  0.6026E+00  0.1757E+03  0.1757E+03
  0.3062E-01  0.1715E+03  0.5857E+00  0.1706E+03  0.1706E+03
  0.3119E-01  0.1657E+03  0.5832E+00  0.1656E+03  0.1656E+03
  0.3177E-01  0.1607E+03  0.5748E+00  0.1606E+03  0.1606E+03
  0.3235E-01  0.1578E+03  0.5455E+00  0.1557E+03  0.1557E+03
  0.3293E-01  0.1516E+03  0.5546E+00  0.1510E+03  0.1510E+03
  0.3350E-01  0.1463E+03  0.5372E+00  0.1463E+03  0.1463E+03
  0.3408E-01  0.1429E+03  0.5164E+00  0.1418E+03  0.1418E+03
  0.3466E-01  0.1375E+03  0.4935E+00  0.1374E+03  0.1374E+03
  0.3524E-01  0.1339E+03  0.4861E+00  0.1330E+03  0.1330E+03
  0.3581E-01  0.1285E+03  0.4732E+00  0.1288E+03  0.1288E+03
  0.3639E-01  0.1251E+03  0.4541E+00  0.1247E+03  0.1247E+03
  0.3697E-01  0.1211E+03  0.4633E+00  0.1207E+03  0.1207E+03
  0.3755E-01  0.1166E+03  0.4441E+00  0.1168E+03  0.1168E+03
  0.3812E-01  0.1129E+03  0.4420E+00  0.1130E+03  0.1130E+03
  0.3870E-01  0.1086E+03  0.4486E+00  0.1093E+03  0.1093E+03
  0.3928E-01  0.1054E+03  0.4277E+00  0.1058E+03  0.1058E+03
  0.3986E-01  0.1040E+03  0.4183E+00  0.1023E+03  0.1023E+03
  0.4043E-01  0.9994E+02  0.4002E+00  0.9896E+02  0.9896E+02
  0.4101E-01  0.9599E+02  0.4038E+00  0.9572E+02  0.9572E+02
  0.4159E-01  0.9238E+02  0.4063E+00  0.9258E+02  0.9258E+02
  0.4217E-01  0.8924E+02  0.3895E+00  0.8954E+02  0.8954E+02
  0.4275E-01  0.8708E+02  0.3792E+00  0.8660E+02  0.8660E+02
  0.4332E-01  0.8308E+02  0.3713E+00  0.8377E+02  0.8377E+02
  0.4390E-01  0.8141E+02  0.3841E+00  0.8103E+02  0.8103E+02
  0.4448E-01  0.7846E+02  0.3630E+00  0.7838E+02  0.7838E+02
  0.4506E-01  0.7597E+02  0.3602E+00  0.7583E+02  0.7583E+02
  0.4563E-01  0.7381E+02  0.3604E+00  0.7338E+02  0.7338E+02
  0.4621E-01  0.7133E+02  0.3475E+00  0.7101E+02  0.7101E+02
  0.4679E-01  0.6867E+02  0.3426E+00  0.6872E+02  0.6872E+02
  0.4737E-01  0.6628E+02  0.3331E+00  0.6652E+02  0.6652E+02
  0.4794E-01  0.6404E+02  0.3334E+00  0.6441E+02  0.6441E+02
  0.4852E-01  0.6272E+02  0.3258E+00  0.6237E+02  0.6237E+02
  0.4910E-01  0.6038E+02  0.3202E+00  0.6041E+02  0.6041E+02
  0.4968E-01  0.5807E+02  0.3212E+00  0.5852E+02  0.5852E+02
  0.5025E-01  0.5674E+02  0.3117E+00  0.5671E+02  0.5671E+02
  0.5083E-01  0.5458E+02  0.3159E+00  0.5496E+02  0.5496E+02
  0.5141E-01  0.5396E+02  0.3066E+00  0.5328E+02  0.5328E+02
  0.5199E-01  0.5113E+02  0.2924E+00  0.5167E+02  0.5167E+02
  0.5256E-01  0.4955E+02  0.3000E+00  0.5012E+02  0.5012E+02
  0.5314E-01  0.4892E+02  0.2859E+00  0.4863E+02  0.4863E+02
  0.5372E-01  0.4715E+02  0.2877E+00  0.4719E+02  0.4719E+02
  0.5430E-01  0.4586E+02  0.2835E+00  0.4581E+02  0.4581E+02
  0.5487E-01  0.4425E+02  0.2802E+00  0.4449E+02  0.4449E+02
  0.5545E-01  0.4323E+02  0.2874E+00  0.4321E+02  0.4321E+02
  0.5603E-01  0.4228E+02  0.2854E+00  0.4198E+02  0.4198E+02
  0.5661E-01  0.4132E+02  0.2923E+00  0.4080E+02  0.4080E+02
  0.5718E-01  0.4034E+02  0.2871E+00  0.3967E+02  0.3967E+02
  0.5776E-01  0.3809E+02  0.2916E+00  0.3857E+02  0.3857E+02
  0.5834E-01  0.3730E+02  0.2946E+00  0.3752E+02  0.3752E+02
  0.5892E-01  0.3658E+02  0.2928E+00  0.3651E+02  0.3651E+02
  0.5950E-01  0.3549E+02  0.3012E+00  0.3553E+02  0.3553E+02
  0.6007E-01  0.3445E+02  0.2921E+00  0.3459E+02  0.3459E+02
  0.6065E-01  0.3354E+02  0.2958E+00  0.3369E+02  0.3369E+02
  0.6123E-01  0.3283E+02  0.2953E+00  0.3281E+02  0.3281E+02
  0.6181E-01  0.3164E+02  0.2922E+00  0.3197E+02  0.3197E+02
  0.6238E-01  0.3061E+02  0.2936E+00  0.3116E+02  0.3116E+02
  0.6296E-01  0.3066E+02  0.2829E+00  0.3037E+02  0.3037E+02
  0.6354E-01  0.2945E+02  0.3083E+00  0.2961E+02  0.2961E+02
  0.6412E-01  0.2851E+02  0.2888E+00  0.2888E+02  0.2888E+02
  0.6469E-01  0.2801E+02  0.2891E+00  0.2818E+02  0.2818E+02
  0.6527E-01  0.2712E+02  0.2953E+00  0.2749E+02  0.2749E+02
  0.6585E-01  0.2695E+02  0.2876E+00  0.2683E+02  0.2683E+02
  0.6643E-01  0.2615E+02  0.2991E+00  0.2619E+02  0.2619E+02
  0.6700E-01  0.2571E+02  0.2766E+00  0.2557E+02  0.2557E+02
  0.6758E-01  0.2420E+02  0.3004E+00  0.2498E+02  0.2498E+02
  0.6816E-01  0.2432E+02  0.2941E+00  0.2440E+02  0.2440E+02
  0.6874E-01  0.2364E+02  0.2890E+00  0.2383E+02  0.2383E+02
  0.6931E-01  0.2334E+02  0.2815E+00  0.2329E+02  0.2329E+02
  0.6989E-01  0.2279E+02  0.2676E+00  0.2276E+02  0.2276E+02
  0.7047E-01  0.2231E+02  0.2741E+00  0.2225E+02  0.2225E+02
  0.7105E-01  0.2238E+02  0.2821E+00  0.2176E+02  0.2176E+02
  0.7162E-01  0.2146E+02  0.2821E+00  0.2127E+02  0.2127E+02
  0.7220E-01  0.2084E+02  0.2822E+00  0.2081E+02  0.2081E+02
  0.7278E-01  0.2032E+02  0.2786E+00  0.2035E+02  0.2035E+02
  0.7336E-01  0.1974E+02  0.2815E+00  0.1991E+02  0.1991E+02
  0.7393E-01  0.1952E+02  0.2779E+00  0.1948E+02  0.1948E+02
  0.7451E-01  0.1970E+02  0.2757E+00  0.1907E+02  0.1907E+02
  0.7509E-01  0.1885E+02  0.2867E+00  0.1866E+02  0.1866E+02
  0.7567E-01  0.1840E+02  0.2777E+00  0.1827E+02  0.1827E+02
  0.7624E-01  0.1775E+02  0.2878E+00  0.1788E+02  0.1788E+02
  0.7682E-01  0.1727E+02  0.2737E+00  0.1751E+02  0.1751E+02
  0.7740E-01  0.1741E+02  0.2786E+00  0.1715E+02  0.1715E+02
  0.7798E-01  0.1736E+02  0.2767E+00  0.1679E+02  0.1679E+02
  0.7855E-01  0.1653E+02  0.2798E+00  0.1645E+02  0.1645E+02
  0.7913E-01  0.1576E+02  0.2767E+00  0.1611E+02  0.1611E+02
  0.7971E-01  0.1607E+02  0.2733E+00  0.1578E+02  0.1578E+02
  0.8029E-01  0.1499E+02  0.2774E+00  0.1546E+02  0.1546E+02
  0.8086E-01  0.1488E+02  0.2744E+00  0.1515E+02  0.1515E+02
  0.8144E-01  0.1504E+02  0.2744E+00  0.1484E+02  0.1484E+02
  0.8202E-01  0.1440E+02  0.2730E+00  0.1455E+02  0.1455E+02
  0.8260E-01  0.1425E+02  0.2757E+00  0.1426E+02  0.1426E+02
  0.8317E-01  0.1352E+02  0.2777E+00  0.1397E+02  0.1397E+02
  0.8375E-01  0.1375E+02  0.2772E+00  0.1369E+02  0.1369E+02
  0.8433E-01  0.1259E+02  0.2699E+00  0.1342E+02  0.1342E+02
  0.8491E-01  0.1333E+02  0.2713E+00  0.1316E+02  0.1316E+02
  0.8548E-01  0.1298E+02  0.2759E+00  0.1290E+02  0.1290E+02
  0.8606E-01  0.1269E+02  0.2765E+00  0.1264E+02  0.1264E+02
  0.8664E-01  0.1230E+02  0.2684E+00  0.1240E+02  0.1240E+02
  0.8722E-01  0.1226E+02  0.2704E+00  0.1215E+02  0.1215E+02
  0.8779E-01  0.1204E+02  0.2748E+00  0.1191E+02  0.1191E+02
  0.8837E-01  0.1145E+02  0.2751E+00  0.1168E+02  0.1168E+02
  0.8895E-01  0.1167E+02  0.2719E+00  0.1145E+02  0.1145E+02
  0.8953E-01  0.1153E+02  0.2750E+00  0.1123E+02  0.1123E+02
  0.9010E-01  0.1117E+02  0.2743E+00  0.1101E+02  0.1101E+02
  0.9068E-01  0.1114E+02  0.2827E+00  0.1079E+02  0.1079E+02
  0.9126E-01  0.1037E+02  0.2631E+00  0.1058E+02  0.1058E+02
  0.9184E-01  0.1098E+02  0.2675E+00  0.1038E+02  0.1038E+02
  0.9241E-01  0.9996E+01  0.2723E+00  0.1017E+02  0.1017E+02
  0.9299E-01  0.9915E+01  0.2746E+00  0.9974E+01  0.9974E+01
  0.9357E-01  0.9684E+01  0.2672E+00  0.9779E+01  0.9779E+01
  0.9415E-01  0.9447E+01  0.2708E+00  0.9589E+01  0.9589E+01
  0.9472E-01  0.9444E+01  0.2750E+00  0.9401E+01  0.9401E+01
  0.9530E-01  0.8942E+01  0.2741E+00  0.9218E+01  0.9218E+01
  0.9588E-01  0.8939E+01  0.2689E+00  0.9038E+01  0.9038E+01
  0.9645E-01  0.9219E+01  0.2730E+00  0.8862E+01  0.8862E+01
  0.9703E-01  0.8105E+01  0.2718E+00  0.8690E+01  0.8690E+01
  0.9761E-01  0.8406E+01  0.2668E+00  0.8521E+01  0.8521E+01
  0.9819E-01  0.8662E+01  0.2737E+00  0.8355E+01  0.8355E+01
  0.9876E-01  0.8560E+01  0.2728E+00  0.8193E+01  0.8193E+01
  0.9934E-01  0.8047E+01  0.2692E+00  0.8034E+01  0.8034E+01
  0.9992E-01  0.7578E+01  0.2719E+00  0.7879E+01  0.7879E+01
  0.1005E+00  0.7123E+01  0.2645E+00  0.7727E+01  0.7727E+01
  0.1011E+00  0.7520E+01  0.2732E+00  0.7578E+01  0.7578E+01
  0.1017E+00  0.7382E+01  0.2680E+00  0.7432E+01  0.7432E+01
  0.1022E+00  0.7036E+01  0.2677E+00  0.7290E+01  0.7290E+01
  0.1028E+00  0.7073E+01  0.2726E+00  0.7151E+01  0.7151E+01
  0.1034E+00  0.6661E+01  0.2659E+00  0.7015E+01  0.7015E+01
  0.1040E+00  0.7044E+01  0.2733E+00  0.6882E+01  0.6882E+01
  0.1045E+00  0.7048E+01  0.2634E+00  0.6752E+01  0.6752E+01
  0.1051E+00  0.6469E+01  0.2463E+00  0.6626E+01  0.6626E+01
  0.1057E+00  0.6290E+01  0.2511E+00  0.6502E+01  0.6502E+01
  0.1063E+00  0.6636E+01  0.2506E+00  0.6381E+01  0.6381E+01
  0.1068E+00  0.6552E+01  0.2562E+00  0.6263E+01  0.6263E+01
  0.1074E+00  0.6315E+01  0.2647E+00  0.6148E+01  0.6148E+01
  0.1080E+00  0.5819E+01  0.2630E+00  0.6036E+01  0.6036E+01
  0.1086E+00  0.5733E+01  0.2600E+00  0.5926E+01  0.5926E+01
  0.1092E+00  0.5694E+01  0.2651E+00  0.5819E+01  0.5819E+01
  0.1097E+00  0.5729E+01  0.2623E+00  0.5715E+01  0.5715E+01
  0.1103E+00  0.5956E+01  0.2600E+00  0.5614E+01  0.5614E+01
  0.1109E+00  0.5407E+01  0.2580E+00  0.5515E+01  0.5515E+01
  0.1115E+00  0.5352E+01  0.2572E+00  0.5418E+01  0.5418E+01
  0.1120E+00  0.5527E+01  0.2530E+00  0.5324E+01  0.5324E+01
  0.1126E+00  0.5575E+01  0.2616E+00  0.5232E+01  0.5232E+01
  0.1132E+00  0.5345E+01  0.2606E+00  0.5142E+01  0.5142E+01
  0.1138E+00  0.4954E+01  0.2557E+00  0.5055E+01  0.5055E+01
  0.1144E+00  0.5051E+01  0.2678E+00  0.4970E+01  0.4970E+01
  0.1149E+00  0.5170E+01  0.2587E+00  0.4887E+01  0.4887E+01
  0.1155E+00  0.4654E+01  0.2540E+00  0.4806E+01  0.4806E+01
  0.1161E+00  0.4620E+01  0.2588E+00  0.4727E+01  0.4727E+01
  0.1167E+00  0.4286E+01  0.2614E+00  0.4650E+01  0.4650E+01
  0.1172E+00  0.4403E+01  0.2624E+00  0.4574E+01  0.4574E+01
  0.1178E+00  0.3927E+01  0.2620E+00  0.4501E+01  0.4501E+01
  0.1184E+00  0.4215E+01  0.2592E+00  0.4429E+01  0.4429E+01
  0.1190E+00  0.4705E+01  0.2663E+00  0.4359E+01  0.4359E+01
  0.1195E+00  0.3987E+01  0.2605E+00  0.4290E+01  0.4290E+01
  0.1201E+00  0.4245E+01  0.2653E+00  0.4224E+01  0.4224E+01
  0.1207E+00  0.4388E+01  0.2583E+00  0.4158E+01  0.4158E+01
  0.1213E+00  0.3920E+01  0.2613E+00  0.4094E+01  0.4094E+01
  0.1219E+00  0.3770E+01  0.2713E+00  0.4032E+01  0.4032E+01
  0.1224E+00  0.3949E+01  0.2678E+00  0.3971E+01  0.3971E+01
  0.1230E+00  0.4031E+01  0.2585E+00  0.3911E+01  0.3911E+01
  0.1236E+00  0.4124E+01  0.2657E+00  0.3852E+01  0.3852E+01
  0.1242E+00  0.3575E+01  0.2624E+00  0.3795E+01  0.3795E+01
  0.1247E+00  0.4001E+01  0.2648E+00  0.3739E+01  0.3739E+01
  0.1253E+00  0.3430E+01  0.2629E+00  0.3684E+01  0.3684E+01
  0.1259E+00  0.3527E+01  0.2611E+00  0.3631E+01  0.3631E+01
  0.1265E+00  0.3315E+01  0.2699E+00  0.3578E+01  0.3578E+01
  0.1271E+00  0.3427E+01  0.2637E+00  0.3527E+01  0.3527E+01
  0.1276E+00  0.3136E+01  0.2623E+00  0.3477E+01  0.3477E+01
  0.1282E+00  0.3128E+01  0.2616E+00  0.3428E+01  0.3428E+01
  0.1288E+00  0.3548E+01  0.2603E+00  0.3380E+01  0.3380E+01
  0.1294E+00  0.3292E+01  0.2603E+00  0.3333E+01  0.3333E+01
  0.1299E+00  0.3230E+01  0.2592E+00  0.3288E+01  0.3288E+01
  0.1305E+00  0.3224E+01  0.2595E+00  0.3243E+01  0.3243E+01
  0.1311E+00  0.3075E+01  0.2627E+00  0.3200E+01  0.3200E+01
  0.1317E+00  0.2671E+01  0.2677E+00  0.3157E+01  0.3157E+01
  0.1322E+00  0.2684E+01  0.2634E+00  0.3116E+01  0.3116E+01
  0.1328E+00  0.3186E+01  0.2643E+00  0.3075E+01  0.3075E+01
  0.1334E+00  0.2595E+01  0.2565E+00  0.3036E+01  0.3036E+01
  0.1340E+00  0.2770E+01  0.2605E+00  0.2997E+01  0.2997E+01
  0.1346E+00  0.2882E+01  0.2613E+00  0.2960E+01  0.2960E+01
  0.1351E+00  0.2739E+01  0.2592E+00  0.2924E+01  0.2924E+01
  0.1357E+00  0.3619E+01  0.2653E+00  0.2888E+01  0.2888E+01
  0.1363E+00  0.3051E+01  0.2605E+00  0.2854E+01  0.2854E+01
  0.1369E+00  0.2844E+01  0.2599E+00  0.2821E+01  0.2821E+01
  0.1374E+00  0.2427E+01  0.2567E+00  0.2788E+01  0.2788E+01
  0.1380E+00  0.3003E+01  0.2609E+00  0.2757E+01  0.2757E+01
  0.1386E+00  0.3007E+01  0.2605E+00  0.2726E+01  0.2726E+01
  0.1392E+00  0.2538E+01  0.2648E+00  0.2697E+01  0.2697E+01
  0.1398E+00  0.2259E+01  0.2534E+00  0.2668E+01  0.2668E+01
  0.1403E+00  0.2766E+01  0.2395E+00  0.2641E+01  0.2641E+01
  0.1409E+00  0.2553E+01  0.2444E+00  0.2614E+01  0.2614E+01
  0.1415E+00  0.2211E+01  0.2405E+00  0.2588E+01  0.2588E+01
  0.1421E+00  0.2726E+01  0.2474E+00  0.2563E+01  0.2563E+01
  0.1426E+00  0.2635E+01  0.2407E+00  0.2538E+01  0.2538E+01
  0.1432E+00  0.2294E+01  0.2558E+00  0.2515E+01  0.2515E+01
  0.1438E+00  0.2148E+01  0.2473E+00  0.2492E+01  0.2492E+01
  0.1444E+00  0.2692E+01  0.2418E+00  0.2470E+01  0.2470E+01
  0.1449E+00  0.2336E+01  0.2512E+00  0.2448E+01  0.2448E+01
  0.1455E+00  0.2481E+01  0.2563E+00  0.2428E+01  0.2428E+01
  0.1461E+00  0.2307E+01  0.2600E+00  0.2407E+01  0.2407E+01
  0.1467E+00  0.2123E+01  0.2513E+00  0.2388E+01  0.2388E+01
  0.1473E+00  0.2360E+01  0.2646E+00  0.2369E+01  0.2369E+01
  0.1478E+00  0.2588E+01  0.2552E+00  0.2350E+01  0.2350E+01
  0.1484E+00  0.1948E+01  0.2522E+00  0.2332E+01  0.2332E+01
  0.1490E+00  0.2510E+01  0.2527E+00  0.2314E+01  0.2314E+01
  0.1496E+00  0.2121E+01  0.2519E+00  0.2297E+01  0.2297E+01
  0.1501E+00  0.2191E+01  0.2569E+00  0.2280E+01  0.2280E+01
  0.1507E+00  0.2130E+01  0.2595E+00  0.2263E+01  0.2263E+01
  0.1513E+00  0.2568E+01  0.2572E+00  0.2246E+01  0.2246E+01
  0.1519E+00  0.2220E+01  0.2562E+00  0.2230E+01  0.2230E+01
  0.1524E+00  0.2699E+01  0.2596E+00  0.2214E+01  0.2214E+01
  0.1530E+00  0.2529E+01  0.2657E+00  0.2198E+01  0.2198E+01
  0.1536E+00  0.1775E+01  0.2600E+00  0.2181E+01  0.2181E+01
  0.1542E+00  0.2161E+01  0.2565E+00  0.2166E+01  0.2166E+01
  0.1548E+00  0.2301E+01  0.2578E+00  0.2150E+01  0.2150E+01
  0.1553E+00  0.1824E+01  0.2583E+00  0.2134E+01  0.2134E+01
  0.1559E+00  0.2261E+01  0.2601E+00  0.2118E+01  0.2118E+01
  0.1565E+00  0.2222E+01  0.2641E+00  0.2102E+01  0.2102E+01
  0.1571E+00  0.2538E+01  0.2633E+00  0.2086E+01  0.2086E+01
  0.1576E+00  0.2366E+01  0.2579E+00  0.2069E+01  0.2069E+01
  0.1582E+00  0.1883E+01  0.2534E+00  0.2053E+01  0.2053E+01
  0.1588E+00  0.2461E+01  0.2567E+00  0.2037E+01  0.2037E+01
  0.1594E+00  0.1796E+01  0.2550E+00  0.2020E+01  0.2020E+01
  0.1599E+00  0.2034E+01  0.2546E+00  0.2003E+01  0.2003E+01
  0.1605E+00  0.1894E+01  0.2612E+00  0.1986E+01  0.1986E+01
  0.1611E+00  0.2146E+01  0.2588E+00  0.1969E+01  0.1969E+01
  0.1617E+00  0.2109E+01  0.2627E+00  0.1951E+01  0.1951E+01
  0.1623E+00  0.2003E+01  0.2549E+00  0.1934E+01  0.1934E+01
  0.1628E+00  0.1671E+01  0.2628E+00  0.1916E+01  0.1916E+01
  0.1634E+00  0.2291E+01  0.2558E+00  0.1898E+01  0.1898E+01
  0.1640E+00  0.1833E+01  0.2539E+00  0.1880E+01  0.1880E+01
  0.1646E+00  0.1680E+01  0.2578E+00  0.1861E+01  0.1861E+01
  0.1651E+00  0.1633E+01  0.2572E+00  0.1843E+01  0.1843E+01
  0.1657E+00  0.2173E+01  0.2575E+00  0.1824E+01  0.1824E+01
  0.1663E+00  0.1997E+01  0.2592E+00  0.1805E+01  0.1805E+01
  0.1669E+00  0.1994E+01  0.2602E+00  0.1786E+01  0.1786E+01
  0.1675E+00  0.2212E+01  0.2583E+00  0.1767E+01  0.1767E+01
  0.1680E+00  0.1528E+01  0.2601E+00  0.1748E+01  0.1748E+01
  0.1686E+00  0.1659E+01  0.2626E+00  0.1729E+01  0.1729E+01
  0.1692E+00  0.1388E+01  0.2610E+00  0.1710E+01  0.1710E+01
  0.1698E+00  0.2405E+01  0.2629E+00  0.1690E+01  0.1690E+01
  0.1703E+00  0.1287E+01  0.2568E+00  0.1671E+01  0.1671E+01
  0.1709E+00  0.1591E+01  0.2586E+00  0.1652E+01  0.1652E+01
  0.1715E+00  0.1489E+01  0.2636E+00  0.1632E+01  0.1632E+01
  0.1721E+00  0.1729E+01  0.2533E+00  0.1613E+01  0.1613E+01
  0.1726E+00  0.1614E+01  0.2575E+00  0.1594E+01  0.1594E+01
  0.1732E+00  0.1217E+01  0.2527E+00  0.1574E+01  0.1574E+01
  0.1738E+00  0.1700E+01  0.2590E+00  0.1556E+01  0.1556E+01
  0.1744E+00  0.1639E+01  0.2592E+00  0.1536E+01  0.1536E+01
  0.1749E+00  0.2107E+01  0.2517E+00  0.1517E+01  0.1517E+01
  0.1755E+00  0.1849E+01  0.2324E+00  0.1499E+01  0.1499E+01
  0.1761E+00  0.1669E+01  0.2317E+00  0.1480E+01  0.1480E+01
  0.1767E+00  0.1366E+01  0.2438E+00  0.1462E+01  0.1462E+01
  0.1773E+00  0.1305E+01  0.2448E+00  0.1443E+01  0.1443E+01
  0.1778E+00  0.1726E+01  0.2487E+00  0.1425E+01  0.1425E+01
  0.1784E+00  0.1969E+01  0.2460E+00  0.1407E+01  0.1407E+01
  0.1790E+00  0.1130E+01  0.2524E+00  0.1390E+01  0.1390E+01
  0.1796E+00  0.9289E+00  0.2599E+00  0.1372E+01  0.1372E+01
  0.1801E+00  0.1728E+01  0.2470E+00  0.1355E+01  0.1355E+01
  0.1807E+00  0.1375E+01  0.2574E+00  0.1338E+01  0.1338E+01
  0.1813E+00  0.1165E+01  0.2491E+00  0.1321E+01  0.1321E+01
  0.1819E+00  0.1370E+01  0.2477E+00  0.1305E+01  0.1305E+01
  0.1824E+00  0.1583E+01  0.2469E+00  0.1289E+01  0.1289E+01
  0.1830E+00  0.1433E+01  0.2486E+00  0.1273E+01  0.1273E+01
  0.1836E+00  0.1102E+01  0.2498E+00  0.1257E+01  0.1257E+01
  0.1842E+00  0.1207E+01  0.2539E+00  0.1241E+01  0.1241E+01
  0.1848E+00  0.1390E+01  0.2560E+00  0.1226E+01  0.1226E+01
  0.1853E+00  0.1132E+01  0.2598E+00  0.1211E+01  0.1211E+01
  0.1859E+00  0.1041E+01  0.2603E+00  0.1196E+01  0.1196E+01
  0.1865E+00  0.1208E+01  0.2508E+00  0.1181E+01  0.1181E+01
  0.1871E+00  0.1252E+01  0.2541E+00  0.1167E+01  0.1167E+01
  0.1876E+00  0.1266E+01  0.2610E+00  0.1153E+01  0.1153E+01
  0.1882E+00  0.9141E+00  0.2486E+00  0.1139E+01  0.1139E+01
  0.1888E+00  0.1168E+01  0.2557E+00  0.1125E+01  0.1125E+01
  0.1894E+00  0.1108E+01  0.2633E+00  0.1111E+01  0.1111E+01
  0.1899E+00  0.1053E+01  0.2571E+00  0.1098E+01  0.1098E+01
  0.1905E+00  0.9535E+00  0.2587E+00  0.1085E+01  0.1085E+01
  0.1911E+00  0.8413E+00  0.2530E+00  0.1072E+01  0.1072E+01
  0.1917E+00  0.8208E+00  0.2588E+00  0.1059E+01  0.1059E+01
  0.1923E+00  0.7276E+00  0.2530E+00  0.1046E+01  0.1046E+01
  0.1928E+00  0.9778E+00  0.2566E+00  0.1034E+01  0.1034E+01
  0.1934E+00  0.8327E+00  0.2584E+00  0.1022E+01  0.1022E+01
  0.1940E+00  0.9867E+00  0.2584E+00  0.1009E+01  0.1009E+01
  0.1946E+00  0.6767E+00  0.2547E+00  0.9975E+00  0.9975E+00
  0.1951E+00  0.8827E+00  0.2610E+00  0.9858E+00  0.9858E+00
  0.1957E+00  0.1375E+01  0.2591E+00  0.9742E+00  0.9742E+00
  0.1963E+00  0.8746E+00  0.2569E+00  0.9628E+00  0.9628E+00
  0.1969E+00  0.7366E+00  0.2556E+00  0.9515E+00  0.9515E+00
  0.1974E+00  0.5136E+00  0.2528E+00  0.9404E+00  0.9404E+00
  0.1980E+00  0.7587E+00  0.2513E+00  0.9296E+00  0.9296E+00
  0.1986E+00  0.7682E+00  0.2572E+00  0.9189E+00  0.9189E+00
  0.1992E+00  0.9528E+00  0.2531E+00  0.9084E+00  0.9084E+00
  0.1998E+00  0.8426E+00  0.2555E+00  0.8980E+00  0.8980E+00
  0.2003E+00  0.9908E+00  0.2526E+00  0.8879E+00  0.8879E+00
  0.2009E+00  0.7342E+00  0.2600E+00  0.8780E+00  0.8780E+00
  0.2015E+00  0.8928E+00  0.2596E+00  0.8682E+00  0.8682E+00
  0.2021E+00  0.1056E+01  0.2596E+00  0.8587E+00  0.8587E+00
  0.2026E+00  0.8338E+00  0.2568E+00  0.8494E+00  0.8494E+00
  0.2032E+00  0.9133E+00  0.2551E+00  0.8402E+00  0.8402E+00
  0.2038E+00  0.6638E+00  0.2581E+00  0.8313E+00  0.8313E+00
  0.2044E+00  0.6373E+00  0.2564E+00  0.8227E+00  0.8227E+00
  0.2049E+00  0.5236E+00  0.2658E+00  0.8142E+00  0.8142E+00
  0.2055E+00  0.3668E+00  0.2513E+00  0.8060E+00  0.8060E+00
  0.2061E+00  0.4125E+00  0.2556E+00  0.7980E+00  0.7980E+00
  0.2067E+00  0.4049E+00  0.2588E+00  0.7903E+00  0.7903E+00
  0.2072E+00  0.1130E+01  0.2591E+00  0.7828E+00  0.7828E+00
  0.2078E+00  0.5617E+00  0.2552E+00  0.7755E+00  0.7755E+00
  0.2084E+00  0.7087E+00  0.2611E+00  0.7685E+00  0.7685E+00
  0.2090E+00  0.6037E+00  0.2567E+00  0.7617E+00  0.7617E+00
  0.2096E+00  0.9681E+00  0.2517E+00  0.7551E+00  0.7551E+00
  0.2101E+00  0.3268E+00  0.2466E+00  0.7488E+00  0.7488E+00
  0.2107E+00  0.5974E+00  0.2321E+00  0.7427E+00  0.7427E+00
  0.2113E+00  0.7549E+00  0.2314E+00  0.7369E+00  0.7369E+00
  0.2119E+00  0.6246E+00  0.2396E+00  0.7312E+00  0.7312E+00
  0.2124E+00  0.7733E+00  0.2475E+00  0.7261E+00  0.7261E+00
  0.2130E+00  0.4370E+00  0.2451E+00  0.7207E+00  0.7207E+00
  0.2136E+00  0.3671E+00  0.2459E+00  0.7158E+00  0.7158E+00
  0.2142E+00  0.3786E+00  0.2471E+00  0.7110E+00  0.7110E+00
  0.2147E+00  0.3536E+00  0.2449E+00  0.7065E+00  0.7065E+00
  0.2153E+00  0.1314E+01  0.2480E+00  0.7021E+00  0.7021E+00
  0.2159E+00  0.7961E+00  0.2433E+00  0.6979E+00  0.6979E+00
  0.2165E+00  0.6200E+00  0.2485E+00  0.6940E+00  0.6940E+00
  0.2170E+00  0.2195E+00  0.2537E+00  0.6901E+00  0.6901E+00
  0.2176E+00  0.7134E+00  0.2501E+00  0.6864E+00  0.6864E+00
  0.2182E+00  0.5437E+00  0.2505E+00  0.6828E+00  0.6828E+00
  0.2188E+00  0.9212E+00  0.2581E+00  0.6794E+00  0.6794E+00
  0.2194E+00  0.5180E+00  0.2600E+00  0.6761E+00  0.6761E+00
  0.2199E+00  0.7218E+00  0.2546E+00  0.6729E+00  0.6729E+00
  0.2205E+00  0.6039E+00  0.2570E+00  0.6698E+00  0.6698E+00
  0.2211E+00  0.5994E+00  0.2484E+00  0.6668E+00  0.6668E+00
  0.2217E+00  0.1211E+01  0.2552E+00  0.6638E+00  0.6638E+00
  0.2222E+00  0.7167E+00  0.2538E+00  0.6608E+00  0.6608E+00
  0.2228E+00  0.4510E+00  0.2589E+00  0.6581E+00  0.6581E+00
  0.2234E+00  0.7234E+00  0.2560E+00  0.6553E+00  0.6553E+00
  0.2240E+00  0.7666E+00  0.2521E+00  0.6525E+00  0.6525E+00
  0.2245E+00  0.6580E+00  0.2533E+00  0.6498E+00  0.6498E+00
  0.2251E+00  0.3172E+00  0.2606E+00  0.6470E+00  0.6470E+00
  0.2257E+00  0.1111E+01  0.2543E+00  0.6442E+00  0.6442E+00
  0.2263E+00  0.8931E+00  0.2542E+00  0.6414E+00  0.6414E+00
  0.2268E+00  0.3699E+00  0.2553E+00  0.6387E+00  0.6387E+00
  0.2274E+00  0.2488E+00  0.2531E+00  0.6359E+00  0.6359E+00
  0.2280E+00  0.5329E+00  0.2520E+00  0.6330E+00  0.6330E+00
  0.2286E+00  0.5879E+00  0.2547E+00  0.6302E+00  0.6302E+00
  0.2292E+00  0.7988E+00  0.2598E+00  0.6273E+00  0.6273E+00
  0.2297E+00  0.5616E+00  0.2557E+00  0.6243E+00  0.6243E+00
  0.2303E+00  0.4703E+00  0.2533E+00  0.6213E+00  0.6213E+00
  0.2309E+00  0.8727E+00  0.2550E+00  0.6183E+00  0.6183E+00
  0.2315E+00  0.6311E+00  0.2556E+00  0.6152E+00  0.6152E+00
  0.2320E+00  0.5217E+00  0.2495E+00  0.6121E+00  0.6121E+00
  0.2326E+00  0.2377E+00  0.2602E+00  0.6089E+00  0.6089E+00
  0.2332E+00  0.7668E+00  0.2549E+00  0.6057E+00  0.6057E+00
  0.2338E+00  0.6742E+00  0.2513E+00  0.6024E+00  0.6024E+00
  0.2343E+00  0.7383E+00  0.2487E+00  0.5992E+00  0.5992E+00
  0.2349E+00  0.3932E+00  0.2528E+00  0.5958E+00  0.5958E+00
  0.2355E+00  0.5785E+00  0.2570E+00  0.5925E+00  0.5925E+00
  0.2361E+00  0.5498E+00  0.2634E+00  0.5891E+00  0.5891E+00
  0.2366E+00  0.1036E+01  0.2585E+00  0.5857E+00  0.5857E+00
  0.2372E+00  0.8599E+00  0.2641E+00  0.5823E+00  0.5823E+00
  0.2378E+00  0.3733E+00  0.2523E+00  0.5789E+00  0.5789E+00
  0.2384E+00  0.3197E+00  0.2519E+00  0.5755E+00  0.5755E+00
  0.2389E+00  0.5016E+00  0.2510E+00  0.5720E+00  0.5720E+00
  0.2395E+00  0.4911E+00  0.2497E+00  0.5686E+00  0.5686E+00
  0.2401E+00  0.5700E+00  0.2580E+00  0.5653E+00  0.5653E+00
  0.2407E+00  0.6316E+00  0.2505E+00  0.5618E+00  0.5618E+00

           Distance distribution  function of particle  


       R          P(R)      ERROR

  0.0000E+00  0.0000E+00  0.0000E+00
  0.1820E+01  0.6372E-02  0.1658E-03
  0.3640E+01  0.1584E-01  0.2357E-03
  0.5460E+01  0.2821E-01  0.2271E-03
  0.7280E+01  0.4315E-01  0.1714E-03
  0.9100E+01  0.6025E-01  0.1325E-03
  0.1092E+02  0.7901E-01  0.1808E-03
  0.1274E+02  0.9894E-01  0.2630E-03
  0.1456E+02  0.1195E+00  0.3257E-03
  0.1638E+02  0.1403E+00  0.3514E-03
  0.1820E+02  0.1609E+00  0.3401E-03
  0.2002E+02  0.1809E+00  0.3068E-03
  0.2184E+02  0.2001E+00  0.2810E-03
  0.2366E+02  0.2184E+00  0.2920E-03
  0.2548E+02  0.2356E+00  0.3379E-03
  0.2730E+02  0.2518E+00  0.3908E-03
  0.2912E+02  0.2669E+00  0.4279E-03
  0.3094E+02  0.2811E+00  0.4403E-03
  0.3276E+02  0.2942E+00  0.4325E-03
  0.3458E+02  0.3065E+00  0.4196E-03
  0.3640E+02  0.3177E+00  0.4201E-03
  0.3822E+02  0.3280E+00  0.4424E-03
  0.4004E+02  0.3373E+00  0.4779E-03
  0.4186E+02  0.3454E+00  0.5095E-03
  0.4368E+02  0.3524E+00  0.5232E-03
  0.4550E+02  0.3582E+00  0.5146E-03
  0.4732E+02  0.3626E+00  0.4898E-03
  0.4914E+02  0.3657E+00  0.4644E-03
  0.5096E+02  0.3675E+00  0.4572E-03
  0.5278E+02  0.3681E+00  0.4770E-03
  0.5460E+02  0.3676E+00  0.5153E-03
  0.5642E+02  0.3661E+00  0.5540E-03
  0.5824E+02  0.3638E+00  0.5780E-03
  0.6006E+02  0.3609E+00  0.5805E-03
  0.6188E+02  0.3575E+00  0.5644E-03
  0.6370E+02  0.3538E+00  0.5416E-03
  0.6552E+02  0.3499E+00  0.5299E-03
  0.6734E+02  0.3459E+00  0.5448E-03
  0.6916E+02  0.3418E+00  0.5891E-03
  0.7098E+02  0.3376E+00  0.6523E-03
  0.7280E+02  0.3332E+00  0.7191E-03
  0.7462E+02  0.3285E+00  0.7770E-03
  0.7644E+02  0.3235E+00  0.8185E-03
  0.7826E+02  0.3179E+00  0.8414E-03
  0.8008E+02  0.3118E+00  0.8477E-03
  0.8190E+02  0.3050E+00  0.8427E-03
  0.8372E+02  0.2976E+00  0.8337E-03
  0.8554E+02  0.2894E+00  0.8283E-03
  0.8736E+02  0.2806E+00  0.8315E-03
  0.8918E+02  0.2713E+00  0.8438E-03
  0.9100E+02  0.2615E+00  0.8615E-03
  0.9282E+02  0.2513E+00  0.8780E-03
  0.9464E+02  0.2410E+00  0.8869E-03
  0.9646E+02  0.2306E+00  0.8843E-03
  0.9828E+02  0.2203E+00  0.8705E-03
  0.1001E+03  0.2102E+00  0.8494E-03
  0.1019E+03  0.2003E+00  0.8282E-03
  0.1037E+03  0.1907E+00  0.8140E-03
  0.1056E+03  0.1814E+00  0.8112E-03
  0.1074E+03  0.1725E+00  0.8196E-03
  0.1092E+03  0.1638E+00  0.8347E-03
  0.1110E+03  0.1555E+00  0.8507E-03
  0.1128E+03  0.1473E+00  0.8630E-03
  0.1147E+03  0.1393E+00  0.8698E-03
  0.1165E+03  0.1315E+00  0.8712E-03
  0.1183E+03  0.1239E+00  0.8686E-03
  0.1201E+03  0.1164E+00  0.8628E-03
  0.1219E+03  0.1090E+00  0.8533E-03
  0.1238E+03  0.1018E+00  0.8390E-03
  0.1256E+03  0.9481E-01  0.8192E-03
  0.1274E+03  0.8806E-01  0.7948E-03
  0.1292E+03  0.8158E-01  0.7697E-03
  0.1310E+03  0.7540E-01  0.7497E-03
  0.1329E+03  0.6955E-01  0.7407E-03
  0.1347E+03  0.6403E-01  0.7459E-03
  0.1365E+03  0.5886E-01  0.7638E-03
  0.1383E+03  0.5402E-01  0.7889E-03
  0.1401E+03  0.4951E-01  0.8146E-03
  0.1420E+03  0.4531E-01  0.8357E-03
  0.1438E+03  0.4140E-01  0.8502E-03
  0.1456E+03  0.3777E-01  0.8591E-03
  0.1474E+03  0.3439E-01  0.8654E-03
  0.1492E+03  0.3126E-01  0.8727E-03
  0.1511E+03  0.2836E-01  0.8835E-03
  0.1529E+03  0.2569E-01  0.8979E-03
  0.1547E+03  0.2325E-01  0.9149E-03
  0.1565E+03  0.2102E-01  0.9329E-03
  0.1583E+03  0.1900E-01  0.9514E-03
  0.1602E+03  0.1717E-01  0.9715E-03
  0.1620E+03  0.1552E-01  0.9949E-03
  0.1638E+03  0.1402E-01  0.1022E-02
  0.1656E+03  0.1265E-01  0.1051E-02
  0.1674E+03  0.1137E-01  0.1076E-02
  0.1693E+03  0.1013E-01  0.1087E-02
  0.1711E+03  0.8909E-02  0.1076E-02
  0.1729E+03  0.7660E-02  0.1029E-02
  0.1747E+03  0.6349E-02  0.9384E-03
  0.1765E+03  0.4948E-02  0.7955E-03
  0.1784E+03  0.3432E-02  0.5943E-03
  0.1802E+03  0.1786E-02  0.3302E-03
  0.1820E+03  0.0000E+00  0.0000E+00
          Reciprocal space: Rg =   53.62     , I(0) =   0.4002E+03
     Real space: Rg =   53.75 +- 0.093  I(0) =   0.4002E+03 +-  0.6481E+00
