# Supplementary material for: Coincidence detection and bi-directional transmembrane signaling control a bacterial second messenger receptor
Source: eLife. 2016 Dec 21;5:e21848. doi: 10.7554/eLife.21848 (PMC5231407; doi:10.7554/eLife.21848)
Supplement: Figure 4—source data 2. — The zip archive contains buffer-subtracted scattering raw data (folder ‘raw_data’, extension ‘.dat’) and GNOM files (folder ‘gnom_output’, extension ‘.out’) that contain original data, real space distance distribution functions, and associated statistics. The folder ‘damfilt_pdb’ contains the final files (extension ‘.pdb’) of the envelope modeling. DOI: http://dx.doi.org/10.7554/eLife.21848.011 [file elife-21848-fig4-data2.zip › Figure4_SourceData1_LapDfull_R/raw_data/Crosslinked_apo_LapD.dat]

Sample description: DATA
 1.039773e-002  3.485537e+002  2.550510e+000
 1.097538e-002  3.456785e+002  2.205347e+000
 1.155303e-002  3.393303e+002  2.121762e+000
 1.213068e-002  3.360925e+002  1.827715e+000
 1.270833e-002  3.315785e+002  1.709209e+000
 1.328597e-002  3.307203e+002  1.569916e+000
 1.386362e-002  3.276223e+002  1.461829e+000
 1.444127e-002  3.204000e+002  1.523852e+000
 1.501892e-002  3.175715e+002  1.424875e+000
 1.559656e-002  3.089394e+002  1.266090e+000
 1.617421e-002  3.064183e+002  1.303672e+000
 1.675185e-002  3.038126e+002  1.140630e+000
 1.732950e-002  2.977411e+002  1.124537e+000
 1.790714e-002  2.922674e+002  1.122926e+000
 1.848479e-002  2.888087e+002  1.037071e+000
 1.906243e-002  2.849559e+002  1.138727e+000
 1.964007e-002  2.777736e+002  1.024183e+000
 2.021772e-002  2.715741e+002  9.444746e-001
 2.079536e-002  2.663842e+002  9.431584e-001
 2.137300e-002  2.608004e+002  8.894244e-001
 2.195064e-002  2.557390e+002  8.592600e-001
 2.252828e-002  2.487867e+002  7.985042e-001
 2.310592e-002  2.438119e+002  7.662008e-001
 2.368356e-002  2.391663e+002  7.679560e-001
 2.426120e-002  2.329630e+002  7.529870e-001
 2.483883e-002  2.274162e+002  7.593968e-001
 2.541647e-002  2.210125e+002  6.787670e-001
 2.599411e-002  2.155230e+002  7.154264e-001
 2.657174e-002  2.108509e+002  6.779963e-001
 2.714937e-002  2.057162e+002  6.546531e-001
 2.772701e-002  1.995987e+002  6.499934e-001
 2.830464e-002  1.955077e+002  6.376428e-001
 2.888227e-002  1.907792e+002  5.950605e-001
 2.945990e-002  1.861291e+002  5.603301e-001
 3.003753e-002  1.799257e+002  5.623815e-001
 3.061516e-002  1.746448e+002  5.289038e-001
 3.119279e-002  1.702549e+002  5.381642e-001
 3.177042e-002  1.656289e+002  5.468393e-001
 3.234804e-002  1.603476e+002  4.832530e-001
 3.292567e-002  1.554869e+002  5.036684e-001
 3.350329e-002  1.496216e+002  4.793335e-001
 3.408092e-002  1.471356e+002  4.716874e-001
 3.465854e-002  1.419680e+002  4.580305e-001
 3.523616e-002  1.377460e+002  4.423898e-001
 3.581378e-002  1.336623e+002  4.358432e-001
 3.639140e-002  1.288369e+002  4.310282e-001
 3.696902e-002  1.256266e+002  4.268626e-001
 3.754663e-002  1.204071e+002  4.051882e-001
 3.812425e-002  1.171401e+002  4.093129e-001
 3.870187e-002  1.134416e+002  4.139520e-001
 3.927948e-002  1.099183e+002  3.898196e-001
 3.985709e-002  1.068460e+002  3.887134e-001
 4.043470e-002  1.030194e+002  3.672025e-001
 4.101231e-002  9.998737e+001  3.712301e-001
 4.158992e-002  9.634522e+001  3.681175e-001
 4.216753e-002  9.326350e+001  3.551896e-001
 4.274514e-002  9.039836e+001  3.540448e-001
 4.332274e-002  8.722465e+001  3.386941e-001
 4.390035e-002  8.480649e+001  3.431298e-001
 4.447795e-002  8.160240e+001  3.303454e-001
 4.505555e-002  7.958515e+001  3.221264e-001
 4.563315e-002  7.683685e+001  3.227271e-001
 4.621075e-002  7.443086e+001  3.096924e-001
 4.678835e-002  7.165071e+001  3.125448e-001
 4.736594e-002  6.958484e+001  2.963298e-001
 4.794354e-002  6.684064e+001  2.990185e-001
 4.852113e-002  6.501636e+001  3.062579e-001
 4.909872e-002  6.335380e+001  2.866032e-001
 4.967631e-002  6.172011e+001  2.851185e-001
 5.025390e-002  5.942185e+001  2.775245e-001
 5.083149e-002  5.711926e+001  2.829265e-001
 5.140907e-002  5.538054e+001  2.713172e-001
 5.198666e-002  5.410245e+001  2.665712e-001
 5.256424e-002  5.268751e+001  2.686839e-001
 5.314182e-002  5.066418e+001  2.617706e-001
 5.371940e-002  4.957700e+001  2.591063e-001
 5.429698e-002  4.843988e+001  2.517132e-001
 5.487456e-002  4.664343e+001  2.536763e-001
 5.545213e-002  4.582780e+001  2.554615e-001
 5.602971e-002  4.476181e+001  2.531433e-001
 5.660728e-002  4.290642e+001  2.611889e-001
 5.718485e-002  4.181500e+001  2.537498e-001
 5.776241e-002  4.131187e+001  2.644880e-001
 5.833998e-002  3.962563e+001  2.599611e-001
 5.891755e-002  3.850824e+001  2.589037e-001
 5.949511e-002  3.732723e+001  2.634514e-001
 6.007267e-002  3.669717e+001  2.538017e-001
 6.065023e-002  3.599741e+001  2.671956e-001
 6.122779e-002  3.476615e+001  2.566499e-001
 6.180534e-002  3.439283e+001  2.621736e-001
 6.238290e-002  3.246001e+001  2.607045e-001
 6.296045e-002  3.264746e+001  2.571564e-001
 6.353800e-002  3.156104e+001  2.649039e-001
 6.411555e-002  3.080980e+001  2.547366e-001
 6.469310e-002  2.965900e+001  2.557887e-001
 6.527064e-002  2.932775e+001  2.566726e-001
 6.584818e-002  2.841531e+001  2.451130e-001
 6.642572e-002  2.787555e+001  2.669008e-001
 6.700326e-002  2.732518e+001  2.526807e-001
 6.758080e-002  2.630544e+001  2.603343e-001
 6.815834e-002  2.593793e+001  2.534815e-001
 6.873587e-002  2.555362e+001  2.594392e-001
 6.931340e-002  2.481433e+001  2.553744e-001
 6.989093e-002  2.449067e+001  2.368684e-001
 7.046846e-002  2.374501e+001  2.437480e-001
 7.104598e-002  2.348657e+001  2.421844e-001
 7.162350e-002  2.274651e+001  2.455529e-001
 7.220102e-002  2.256045e+001  2.461660e-001
 7.277854e-002  2.167779e+001  2.425637e-001
 7.335606e-002  2.129128e+001  2.467863e-001
 7.393357e-002  2.106507e+001  2.402492e-001
 7.451108e-002  2.053780e+001  2.460862e-001
 7.508859e-002  1.979171e+001  2.494693e-001
 7.566610e-002  1.978100e+001  2.453035e-001
 7.624361e-002  1.937228e+001  2.540567e-001
 7.682111e-002  1.924927e+001  2.354425e-001
 7.739861e-002  1.794055e+001  2.506578e-001
 7.797611e-002  1.896328e+001  2.453956e-001
 7.855361e-002  1.797391e+001  2.433054e-001
 7.913110e-002  1.709306e+001  2.450430e-001
 7.970859e-002  1.702956e+001  2.357686e-001
 8.028608e-002  1.665894e+001  2.418227e-001
 8.086357e-002  1.606251e+001  2.442026e-001
 8.144105e-002  1.623885e+001  2.427712e-001
 8.201853e-002  1.583025e+001  2.402510e-001
 8.259601e-002  1.531608e+001  2.405105e-001
 8.317349e-002  1.503213e+001  2.429177e-001
 8.375097e-002  1.479222e+001  2.379553e-001
 8.432844e-002  1.436561e+001  2.291008e-001
 8.490591e-002  1.405640e+001  2.393270e-001
 8.548338e-002  1.398039e+001  2.420634e-001
 8.606084e-002  1.328256e+001  2.464938e-001
 8.663830e-002  1.304402e+001  2.334176e-001
 8.721576e-002  1.309586e+001  2.299129e-001
 8.779322e-002  1.231365e+001  2.425327e-001
 8.837067e-002  1.254664e+001  2.354941e-001
 8.894813e-002  1.206497e+001  2.332376e-001
 8.952558e-002  1.178500e+001  2.366217e-001
 9.010302e-002  1.131326e+001  2.413540e-001
 9.068047e-002  1.164853e+001  2.420151e-001
 9.125791e-002  1.164541e+001  2.329116e-001
 9.183535e-002  1.118818e+001  2.401616e-001
 9.241278e-002  1.135221e+001  2.382723e-001
 9.299022e-002  1.077589e+001  2.359713e-001
 9.356765e-002  1.093509e+001  2.305543e-001
 9.414507e-002  1.004240e+001  2.361126e-001
 9.472250e-002  1.037810e+001  2.366956e-001
 9.529992e-002  1.007858e+001  2.394792e-001
 9.587734e-002  9.757073e+000  2.345942e-001
 9.645476e-002  9.614822e+000  2.345612e-001
 9.703217e-002  9.168519e+000  2.355078e-001
 9.760958e-002  9.345754e+000  2.314592e-001
 9.818699e-002  8.897369e+000  2.381162e-001
 9.876440e-002  8.834277e+000  2.281191e-001
 9.934180e-002  8.733977e+000  2.325708e-001
 9.991920e-002  8.915890e+000  2.360247e-001
 1.004966e-001  8.591945e+000  2.349032e-001
 1.010740e-001  8.035443e+000  2.323158e-001
 1.016514e-001  7.859643e+000  2.258497e-001
 1.022288e-001  7.909424e+000  2.294723e-001
 1.028061e-001  8.160375e+000  2.261628e-001
 1.033835e-001  7.532804e+000  2.266611e-001
 1.039609e-001  7.564086e+000  2.350661e-001
 1.045383e-001  7.174581e+000  2.284245e-001
 1.051157e-001  6.968062e+000  2.198029e-001
 1.056930e-001  7.399221e+000  2.137025e-001
 1.062704e-001  6.605093e+000  2.165969e-001
 1.068478e-001  6.665260e+000  2.246265e-001
 1.074251e-001  6.064461e+000  2.242648e-001
 1.080025e-001  6.480184e+000  2.229816e-001
 1.085798e-001  6.820265e+000  2.193490e-001
 1.091572e-001  6.380016e+000  2.273047e-001
 1.097345e-001  6.123560e+000  2.215637e-001
 1.103119e-001  6.220369e+000  2.244474e-001
 1.108892e-001  5.621111e+000  2.230296e-001
 1.114665e-001  5.625631e+000  2.246209e-001
 1.120439e-001  5.592551e+000  2.207908e-001
 1.126212e-001  5.254922e+000  2.228657e-001
 1.131985e-001  5.184827e+000  2.238117e-001
 1.137759e-001  5.102509e+000  2.215510e-001
 1.143532e-001  5.342969e+000  2.233633e-001
 1.149305e-001  5.123667e+000  2.273894e-001
 1.155078e-001  5.277522e+000  2.286248e-001
 1.160851e-001  4.928262e+000  2.180556e-001
 1.166624e-001  4.981377e+000  2.174748e-001
 1.172397e-001  4.834455e+000  2.195865e-001
 1.178170e-001  4.754301e+000  2.246473e-001
 1.183943e-001  4.669473e+000  2.226106e-001
 1.189716e-001  4.787406e+000  2.255360e-001
 1.195489e-001  4.907702e+000  2.171675e-001
 1.201262e-001  4.326616e+000  2.247000e-001
 1.207035e-001  4.946660e+000  2.189102e-001
 1.212808e-001  4.484194e+000  2.224483e-001
 1.218580e-001  4.241948e+000  2.302406e-001
 1.224353e-001  4.169276e+000  2.216976e-001
 1.230126e-001  3.962228e+000  2.224587e-001
 1.235898e-001  4.140650e+000  2.203561e-001
 1.241671e-001  3.841055e+000  2.241988e-001
 1.247444e-001  3.630716e+000  2.254464e-001
 1.253216e-001  3.701471e+000  2.293282e-001
 1.258989e-001  3.542863e+000  2.271312e-001
 1.264761e-001  3.517521e+000  2.222099e-001
 1.270533e-001  3.696658e+000  2.227712e-001
 1.276306e-001  3.502584e+000  2.282357e-001
 1.282078e-001  3.846807e+000  2.207906e-001
 1.287851e-001  3.265232e+000  2.259489e-001
 1.293623e-001  3.284117e+000  2.248514e-001
 1.299395e-001  3.480392e+000  2.245924e-001
 1.305167e-001  3.972264e+000  2.227329e-001
 1.310939e-001  3.181251e+000  2.201463e-001
 1.316712e-001  3.127911e+000  2.327000e-001
 1.322484e-001  2.886794e+000  2.200479e-001
 1.328256e-001  3.397449e+000  2.222229e-001
 1.334028e-001  3.307232e+000  2.234273e-001
 1.339800e-001  3.423863e+000  2.254515e-001
 1.345572e-001  2.944669e+000  2.207576e-001
 1.351343e-001  2.986448e+000  2.182086e-001
 1.357115e-001  2.932744e+000  2.229013e-001
 1.362887e-001  3.137265e+000  2.181386e-001
 1.368659e-001  2.802117e+000  2.198787e-001
 1.374431e-001  3.074994e+000  2.180806e-001
 1.380202e-001  2.895295e+000  2.251895e-001
 1.385974e-001  3.176578e+000  2.243311e-001
 1.391746e-001  2.713249e+000  2.241730e-001
 1.397517e-001  2.717695e+000  2.150903e-001
 1.403289e-001  2.871097e+000  2.032810e-001
 1.409060e-001  2.527196e+000  2.034330e-001
 1.414832e-001  2.558714e+000  2.062587e-001
 1.420603e-001  2.992624e+000  2.127881e-001
 1.426374e-001  2.776504e+000  2.175143e-001
 1.432146e-001  2.916097e+000  2.154428e-001
 1.437917e-001  2.433984e+000  2.186184e-001
 1.443688e-001  2.637002e+000  2.077386e-001
 1.449459e-001  2.986759e+000  2.182227e-001
 1.455230e-001  2.603960e+000  2.178158e-001
 1.461002e-001  2.539552e+000  2.209411e-001
 1.466773e-001  2.396412e+000  2.082147e-001
 1.472544e-001  2.728894e+000  2.203837e-001
 1.478315e-001  2.642792e+000  2.165289e-001
 1.484086e-001  2.560997e+000  2.178704e-001
 1.489856e-001  2.466393e+000  2.151636e-001
 1.495627e-001  2.556052e+000  2.158207e-001
 1.501398e-001  2.523562e+000  2.151071e-001
 1.507169e-001  2.587304e+000  2.209748e-001
 1.512940e-001  2.325744e+000  2.184048e-001
 1.518710e-001  2.675126e+000  2.183882e-001
 1.524481e-001  2.558080e+000  2.234174e-001
 1.530251e-001  2.377787e+000  2.253264e-001
 1.536022e-001  2.182672e+000  2.271713e-001
 1.541792e-001  2.443353e+000  2.178203e-001
 1.547563e-001  2.649310e+000  2.229417e-001
 1.553333e-001  2.279389e+000  2.185247e-001
 1.559104e-001  2.596815e+000  2.229712e-001
 1.564874e-001  2.306813e+000  2.147264e-001
 1.570644e-001  2.324823e+000  2.206737e-001
 1.576414e-001  2.357530e+000  2.224294e-001
 1.582185e-001  2.373664e+000  2.213478e-001
 1.587955e-001  2.353615e+000  2.200500e-001
 1.593725e-001  2.259979e+000  2.237266e-001
 1.599495e-001  2.560518e+000  2.212237e-001
 1.605265e-001  1.959239e+000  2.282396e-001
 1.611035e-001  2.232975e+000  2.186127e-001
 1.616804e-001  2.091373e+000  2.231246e-001
 1.622574e-001  2.362156e+000  2.179116e-001
 1.628344e-001  2.158097e+000  2.187228e-001
 1.634114e-001  2.747398e+000  2.189911e-001
 1.639884e-001  2.330288e+000  2.211210e-001
 1.645653e-001  2.020890e+000  2.196694e-001
 1.651423e-001  2.110846e+000  2.185313e-001
 1.657192e-001  2.127792e+000  2.188561e-001
 1.662962e-001  2.259733e+000  2.205567e-001
 1.668731e-001  1.853548e+000  2.170728e-001
 1.674501e-001  2.630228e+000  2.171983e-001
 1.680270e-001  1.995315e+000  2.216156e-001
 1.686039e-001  1.866238e+000  2.204997e-001
 1.691809e-001  2.376347e+000  2.208738e-001
 1.697578e-001  1.722619e+000  2.195737e-001
 1.703347e-001  1.721242e+000  2.168737e-001
 1.709116e-001  1.975234e+000  2.211211e-001
 1.714885e-001  2.338672e+000  2.213694e-001
 1.720654e-001  2.238015e+000  2.188118e-001
 1.726423e-001  2.111133e+000  2.172049e-001
 1.732192e-001  1.597446e+000  2.165432e-001
 1.737961e-001  1.798695e+000  2.219215e-001
 1.743730e-001  1.870094e+000  2.169536e-001
 1.749498e-001  1.649327e+000  2.152632e-001
 1.755267e-001  1.676696e+000  1.968609e-001
 1.761036e-001  1.771816e+000  1.982204e-001
 1.766804e-001  1.463218e+000  2.060602e-001
 1.772573e-001  1.768542e+000  2.075239e-001
 1.778341e-001  2.053759e+000  2.096401e-001
 1.784110e-001  1.993092e+000  2.092259e-001
 1.789878e-001  1.983307e+000  2.175836e-001
 1.795646e-001  1.462619e+000  2.145012e-001
 1.801415e-001  1.978219e+000  2.148206e-001
 1.807183e-001  2.021557e+000  2.175601e-001
 1.812951e-001  1.834128e+000  2.166963e-001
 1.818719e-001  1.613329e+000  2.108100e-001
 1.824487e-001  1.610470e+000  2.129915e-001
 1.830255e-001  1.533258e+000  2.136158e-001
 1.836023e-001  1.495216e+000  2.104216e-001
 1.841791e-001  1.678271e+000  2.125029e-001
 1.847559e-001  1.438889e+000  2.200175e-001
 1.853327e-001  1.529252e+000  2.185979e-001
 1.859094e-001  1.283004e+000  2.203973e-001
 1.864862e-001  1.526480e+000  2.164781e-001
 1.870630e-001  1.888250e+000  2.193538e-001
 1.876397e-001  1.490579e+000  2.191002e-001
 1.882165e-001  1.754568e+000  2.174105e-001
 1.887932e-001  1.691565e+000  2.149050e-001
 1.893700e-001  1.502112e+000  2.170324e-001
 1.899467e-001  1.492636e+000  2.167684e-001
 1.905234e-001  1.608963e+000  2.215161e-001
 1.911002e-001  1.983675e+000  2.163550e-001
 1.916769e-001  1.299876e+000  2.162923e-001
 1.922536e-001  1.544815e+000  2.175807e-001
 1.928303e-001  1.410737e+000  2.168059e-001
 1.934070e-001  1.218562e+000  2.146276e-001
 1.939837e-001  1.178304e+000  2.185510e-001
 1.945604e-001  1.300401e+000  2.148478e-001
 1.951371e-001  1.156428e+000  2.205559e-001
 1.957138e-001  8.815797e-001  2.180021e-001
 1.962904e-001  1.110957e+000  2.185689e-001
 1.968671e-001  1.543020e+000  2.165411e-001
 1.974438e-001  1.130783e+000  2.195924e-001
 1.980204e-001  1.003863e+000  2.185746e-001
 1.985971e-001  1.013492e+000  2.167047e-001
 1.991737e-001  1.052909e+000  2.150610e-001
 1.997503e-001  9.253927e-001  2.192644e-001
 2.003270e-001  8.275667e-001  2.157361e-001
 2.009036e-001  1.078837e+000  2.198540e-001
 2.014802e-001  1.083792e+000  2.161918e-001
 2.020568e-001  9.366769e-001  2.161748e-001
 2.026334e-001  1.029591e+000  2.205959e-001
 2.032100e-001  1.030450e+000  2.145996e-001
 2.037866e-001  9.391071e-001  2.155803e-001
 2.043632e-001  8.779221e-001  2.202941e-001
 2.049398e-001  7.706351e-001  2.210053e-001
 2.055164e-001  8.208656e-001  2.139069e-001
 2.060930e-001  9.488636e-001  2.208343e-001
 2.066695e-001  1.049054e+000  2.165291e-001
 2.072461e-001  8.252055e-001  2.167570e-001
 2.078226e-001  1.261175e+000  2.178506e-001
 2.083992e-001  1.029429e+000  2.222710e-001
 2.089757e-001  7.564700e-001  2.212427e-001
 2.095523e-001  1.040313e+000  2.131033e-001
 2.101288e-001  1.071719e+000  2.072450e-001
 2.107053e-001  7.625982e-001  1.955876e-001
 2.112818e-001  1.113479e+000  1.947903e-001
 2.118584e-001  1.424970e+000  2.037911e-001
 2.124349e-001  1.229428e+000  2.084926e-001
 2.130114e-001  7.656022e-001  2.063500e-001
 2.135878e-001  1.211396e+000  2.087747e-001
 2.141643e-001  7.032962e-001  2.089401e-001
 2.147408e-001  1.309011e+000  2.075186e-001
 2.153173e-001  1.125389e+000  2.120698e-001
 2.158938e-001  7.495988e-001  2.110181e-001
 2.164702e-001  9.444596e-001  2.108833e-001
 2.170467e-001  1.122592e+000  2.125101e-001
 2.176231e-001  1.130083e+000  2.090195e-001
 2.181996e-001  9.469345e-001  2.119042e-001
 2.187760e-001  1.091565e+000  2.118829e-001
 2.193524e-001  1.091813e+000  2.163112e-001
 2.199288e-001  7.405042e-001  2.150576e-001
 2.205053e-001  1.003683e+000  2.136589e-001
 2.210817e-001  9.845735e-001  2.155367e-001
 2.216581e-001  5.991968e-001  2.147254e-001
 2.222345e-001  6.761452e-001  2.156781e-001
 2.228109e-001  1.207343e+000  2.175247e-001
 2.233872e-001  1.243764e+000  2.185060e-001
 2.239636e-001  8.985761e-001  2.171085e-001
 2.245400e-001  1.098495e+000  2.224246e-001
 2.251164e-001  6.312907e-001  2.184012e-001
 2.256927e-001  9.294764e-001  2.205406e-001
 2.262691e-001  9.940386e-001  2.189422e-001
 2.268454e-001  9.244358e-001  2.159298e-001
 2.274217e-001  5.036724e-001  2.137129e-001
 2.279981e-001  7.795838e-001  2.156176e-001
 2.285744e-001  7.029675e-001  2.147675e-001
 2.291507e-001  8.369317e-001  2.161602e-001
 2.297270e-001  9.350476e-001  2.164722e-001
 2.303033e-001  9.513629e-001  2.154361e-001
 2.308796e-001  1.212494e+000  2.160147e-001
 2.314559e-001  7.789724e-001  2.173640e-001
 2.320322e-001  8.972146e-001  2.122386e-001
 2.326085e-001  6.394631e-001  2.166991e-001
 2.331847e-001  9.879652e-001  2.204981e-001
 2.337610e-001  1.107104e+000  2.160269e-001
 2.343373e-001  8.456519e-001  2.106454e-001
 2.349135e-001  5.378025e-001  2.160270e-001
 2.354898e-001  1.116063e+000  2.202027e-001
 2.360660e-001  1.447040e+000  2.161582e-001
 2.366422e-001  1.016653e+000  2.156698e-001
 2.372184e-001  7.377513e-001  2.190146e-001
 2.377947e-001  8.373966e-001  2.119991e-001
 2.383709e-001  1.063625e+000  2.173086e-001
 2.389471e-001  1.033619e+000  2.136206e-001
 2.395233e-001  9.297353e-001  2.179718e-001
 2.400994e-001  7.978563e-001  2.146864e-001
 2.406756e-001  1.001835e+000  2.135415e-001
 2.412518e-001  7.769253e-001  2.175679e-001
 2.418280e-001  1.331205e+000  2.166118e-001
 2.424041e-001  1.397711e+000  2.202576e-001
 2.429803e-001  7.722518e-001  2.138317e-001
 2.435564e-001  9.059304e-001  2.138474e-001
 2.441325e-001  7.202858e-001  2.113529e-001
 2.447087e-001  1.308794e+000  2.145291e-001
 2.452848e-001  1.177073e+000  2.057312e-001
 2.458609e-001  1.114864e+000  1.926472e-001
 2.464370e-001  1.226936e+000  1.954411e-001
 2.470131e-001  7.890958e-001  1.985854e-001
 2.475892e-001  9.464212e-001  1.995695e-001
 2.481653e-001  1.095620e+000  2.036502e-001
 2.487414e-001  1.161859e+000  2.103383e-001
 2.493174e-001  1.314237e+000  2.102151e-001
 2.498935e-001  1.150173e+000  2.094275e-001
 2.504696e-001  9.175324e-001  2.043024e-001
 2.510456e-001  1.100030e+000  2.067284e-001
 2.516217e-001  1.083703e+000  2.137883e-001
 2.521977e-001  1.251992e+000  2.094919e-001
 2.527737e-001  7.273922e-001  2.168407e-001
 2.533497e-001  1.010320e+000  2.151642e-001
 2.539258e-001  1.170816e+000  2.152452e-001
 2.545018e-001  1.198198e+000  2.143060e-001
 2.550778e-001  8.144974e-001  2.097052e-001
 2.556537e-001  1.121157e+000  2.208019e-001
 2.562297e-001  9.319578e-001  2.167095e-001
 2.568057e-001  9.639754e-001  2.173820e-001
 2.573817e-001  1.426918e+000  2.163369e-001
 2.579576e-001  9.377417e-001  2.211493e-001
 2.585336e-001  9.191049e-001  2.147342e-001
 2.591095e-001  6.865766e-001  2.165891e-001
 2.596855e-001  1.196023e+000  2.135739e-001
 2.602614e-001  8.793360e-001  2.161559e-001
 2.608373e-001  9.070212e-001  2.145897e-001
 2.614132e-001  7.671623e-001  2.156359e-001
 2.619891e-001  9.004561e-001  2.169368e-001
 2.625650e-001  8.833763e-001  2.150090e-001
 2.631409e-001  1.403284e+000  2.145649e-001
 2.637168e-001  1.137977e+000  2.175931e-001
 2.642927e-001  8.867924e-001  2.129423e-001
 2.648686e-001  6.720345e-001  2.170204e-001
 2.654444e-001  1.144933e+000  2.172558e-001
 2.660203e-001  9.815265e-001  2.201028e-001
 2.665961e-001  8.644610e-001  2.134403e-001
 2.671720e-001  8.484653e-001  2.173635e-001
 2.677478e-001  1.234645e+000  2.161965e-001
 2.683236e-001  1.112958e+000  2.154752e-001
 2.688994e-001  8.333160e-001  2.206610e-001
 2.694752e-001  1.022396e+000  2.135992e-001
 2.700510e-001  9.265044e-001  2.190886e-001
 2.706268e-001  6.961584e-001  2.153852e-001
 2.712026e-001  1.086301e+000  2.171656e-001
 2.717784e-001  1.246671e+000  2.150067e-001
 2.723541e-001  9.865985e-001  2.184693e-001
 2.729299e-001  9.051426e-001  2.170774e-001
 2.735056e-001  7.513684e-001  2.130684e-001
 2.740814e-001  1.022621e+000  2.142617e-001
 2.746571e-001  1.218197e+000  2.155269e-001
 2.752328e-001  1.193801e+000  2.181147e-001
 2.758086e-001  1.317913e+000  2.172486e-001
 2.763843e-001  5.461024e-001  2.147253e-001
 2.769600e-001  1.202659e+000  2.138878e-001
 2.775357e-001  1.064300e+000  2.171718e-001
 2.781113e-001  1.025228e+000  2.119025e-001
 2.786870e-001  6.631120e-001  2.089266e-001
 2.792627e-001  9.802329e-001  2.120334e-001
 2.798383e-001  9.457418e-001  2.100091e-001
 2.804140e-001  6.633219e-001  2.274803e-001
 2.809896e-001  1.011385e+000  2.633224e-001
 2.815653e-001  1.004340e+000  2.973059e-001
 2.821409e-001  7.158015e-001  3.300703e-001
 2.827165e-001  3.443103e-001  3.668439e-001
