# Supplementary material for: Coincidence detection and bi-directional transmembrane signaling control a bacterial second messenger receptor
Source: eLife. 2016 Dec 21;5:e21848. doi: 10.7554/eLife.21848 (PMC5231407; doi:10.7554/eLife.21848)
Supplement: Figure 4—source data 2. — The zip archive contains buffer-subtracted scattering raw data (folder ‘raw_data’, extension ‘.dat’) and GNOM files (folder ‘gnom_output’, extension ‘.out’) that contain original data, real space distance distribution functions, and associated statistics. The folder ‘damfilt_pdb’ contains the final files (extension ‘.pdb’) of the envelope modeling. DOI: http://dx.doi.org/10.7554/eLife.21848.011 [file elife-21848-fig4-data2.zip › Figure4_SourceData1_LapDfull_R/raw_data/LapD_cdG.dat]

Sample description: DATA
 9.270189e-003  3.736195e+002  2.483808e+001
 9.849575e-003  3.599460e+002  1.811917e+001
 1.042896e-002  3.554376e+002  1.388409e+001
 1.100834e-002  3.506214e+002  9.705597e+000
 1.158773e-002  3.495156e+002  7.701543e+000
 1.216711e-002  3.430722e+002  6.980954e+000
 1.274650e-002  3.299434e+002  4.669309e+000
 1.332588e-002  3.313511e+002  4.162072e+000
 1.390526e-002  3.247946e+002  3.519063e+000
 1.448464e-002  3.237047e+002  3.270349e+000
 1.506403e-002  3.168262e+002  3.122644e+000
 1.564341e-002  3.090641e+002  2.331947e+000
 1.622279e-002  3.074913e+002  2.435159e+000
 1.680217e-002  2.985718e+002  2.225321e+000
 1.738155e-002  2.944354e+002  2.127843e+000
 1.796093e-002  2.879344e+002  2.007227e+000
 1.854031e-002  2.835348e+002  1.828017e+000
 1.911969e-002  2.761944e+002  1.896775e+000
 1.969906e-002  2.728224e+002  1.642191e+000
 2.027844e-002  2.678814e+002  1.682238e+000
 2.085782e-002  2.629268e+002  1.629602e+000
 2.143719e-002  2.585968e+002  1.532383e+000
 2.201657e-002  2.528132e+002  1.575525e+000
 2.259595e-002  2.475156e+002  1.465020e+000
 2.317532e-002  2.404367e+002  1.393740e+000
 2.375469e-002  2.353273e+002  1.330530e+000
 2.433407e-002  2.281382e+002  1.340824e+000
 2.491344e-002  2.251614e+002  1.318637e+000
 2.549281e-002  2.196330e+002  1.252080e+000
 2.607218e-002  2.131687e+002  1.279384e+000
 2.665155e-002  2.083399e+002  1.187549e+000
 2.723092e-002  2.037241e+002  1.162765e+000
 2.781029e-002  2.010524e+002  1.112151e+000
 2.838965e-002  1.935702e+002  1.130280e+000
 2.896902e-002  1.889088e+002  1.112418e+000
 2.954839e-002  1.839419e+002  1.057511e+000
 3.012775e-002  1.790050e+002  1.056542e+000
 3.070711e-002  1.741023e+002  9.955059e-001
 3.128648e-002  1.693601e+002  1.030154e+000
 3.186584e-002  1.650391e+002  1.038504e+000
 3.244520e-002  1.614940e+002  9.692616e-001
 3.302456e-002  1.581439e+002  9.686100e-001
 3.360392e-002  1.536461e+002  9.594808e-001
 3.418328e-002  1.489127e+002  9.655276e-001
 3.476264e-002  1.444295e+002  9.332330e-001
 3.534199e-002  1.387458e+002  9.033665e-001
 3.592135e-002  1.345930e+002  9.046140e-001
 3.650070e-002  1.323669e+002  8.680003e-001
 3.708005e-002  1.285170e+002  8.494334e-001
 3.765941e-002  1.250235e+002  8.034136e-001
 3.823876e-002  1.203956e+002  8.380232e-001
 3.881811e-002  1.167813e+002  8.555189e-001
 3.939745e-002  1.132849e+002  8.007315e-001
 3.997680e-002  1.108708e+002  8.023218e-001
 4.055615e-002  1.068644e+002  7.843055e-001
 4.113549e-002  1.029389e+002  7.811612e-001
 4.171484e-002  1.003487e+002  7.760072e-001
 4.229418e-002  9.857145e+001  7.646215e-001
 4.287352e-002  9.375359e+001  7.493417e-001
 4.345286e-002  9.214834e+001  7.436545e-001
 4.403220e-002  8.903419e+001  7.567874e-001
 4.461154e-002  8.651391e+001  7.249637e-001
 4.519087e-002  8.498857e+001  7.085356e-001
 4.577021e-002  8.216469e+001  7.336149e-001
 4.634954e-002  7.905393e+001  7.112009e-001
 4.692887e-002  7.674557e+001  7.166271e-001
 4.750820e-002  7.503386e+001  6.803308e-001
 4.808753e-002  7.283443e+001  6.915679e-001
 4.866686e-002  7.105664e+001  6.971703e-001
 4.924618e-002  6.810916e+001  6.700890e-001
 4.982551e-002  6.691144e+001  6.871028e-001
 5.040483e-002  6.280121e+001  6.441786e-001
 5.098415e-002  6.280486e+001  6.683358e-001
 5.156347e-002  6.224474e+001  6.543876e-001
 5.214279e-002  5.980639e+001  6.357458e-001
 5.272211e-002  5.659141e+001  6.559810e-001
 5.330143e-002  5.728286e+001  6.334388e-001
 5.388074e-002  5.380044e+001  6.276897e-001
 5.446005e-002  5.336982e+001  6.231084e-001
 5.503936e-002  5.203068e+001  6.166605e-001
 5.561867e-002  5.140595e+001  6.414210e-001
 5.619798e-002  4.901991e+001  6.215812e-001
 5.677729e-002  4.762801e+001  6.295620e-001
 5.735659e-002  4.700845e+001  6.265521e-001
 5.793589e-002  4.462326e+001  6.528377e-001
 5.851519e-002  4.510262e+001  6.422217e-001
 5.909449e-002  4.336023e+001  6.391490e-001
 5.967379e-002  4.173571e+001  6.606951e-001
 6.025309e-002  4.149066e+001  6.442775e-001
 6.083238e-002  4.066083e+001  6.636882e-001
 6.141167e-002  3.920020e+001  6.427969e-001
 6.199096e-002  3.875786e+001  6.635495e-001
 6.257025e-002  3.746507e+001  6.629473e-001
 6.314954e-002  3.632845e+001  6.548230e-001
 6.372882e-002  3.640034e+001  6.774427e-001
 6.430810e-002  3.414998e+001  6.529098e-001
 6.488738e-002  3.406755e+001  6.670056e-001
 6.546666e-002  3.248532e+001  6.676759e-001
 6.604594e-002  3.189974e+001  6.465353e-001
 6.662522e-002  3.109180e+001  6.788817e-001
 6.720449e-002  3.021061e+001  6.400038e-001
 6.778376e-002  2.984946e+001  6.832896e-001
 6.836303e-002  2.993576e+001  6.704159e-001
 6.894230e-002  2.821667e+001  6.624904e-001
 6.952156e-002  2.885207e+001  6.747799e-001
 7.010082e-002  2.708109e+001  6.571718e-001
 7.068008e-002  2.633340e+001  6.865523e-001
 7.125934e-002  2.453506e+001  6.714024e-001
 7.183860e-002  2.558768e+001  6.667965e-001
 7.241785e-002  2.387191e+001  6.509728e-001
 7.299711e-002  2.327537e+001  6.213880e-001
 7.357636e-002  2.206317e+001  6.657566e-001
 7.415560e-002  2.279629e+001  6.403469e-001
 7.473485e-002  2.233808e+001  6.684026e-001
 7.531409e-002  2.081052e+001  6.696640e-001
 7.589333e-002  2.178502e+001  6.655700e-001
 7.647257e-002  2.037734e+001  6.852818e-001
 7.705181e-002  1.956479e+001  6.247628e-001
 7.763104e-002  2.000918e+001  6.705003e-001
 7.821028e-002  1.866149e+001  6.513095e-001
 7.878951e-002  1.714889e+001  6.706842e-001
 7.936873e-002  1.840548e+001  6.619361e-001
 7.994796e-002  1.809405e+001  6.597338e-001
 8.052718e-002  1.597122e+001  6.590029e-001
 8.110640e-002  1.633239e+001  6.719607e-001
 8.168562e-002  1.680008e+001  6.408708e-001
 8.226484e-002  1.477626e+001  6.555098e-001
 8.284405e-002  1.469912e+001  6.596226e-001
 8.342326e-002  1.411322e+001  6.723285e-001
 8.400247e-002  1.327460e+001  6.605827e-001
 8.458167e-002  1.477161e+001  6.305395e-001
 8.516088e-002  1.373434e+001  6.579136e-001
 8.574008e-002  1.262915e+001  6.604758e-001
 8.631928e-002  1.406293e+001  6.658952e-001
 8.689847e-002  1.366098e+001  6.586961e-001
 8.747767e-002  1.271674e+001  6.591018e-001
 8.805686e-002  1.239469e+001  6.679012e-001
 8.863604e-002  1.146356e+001  6.493162e-001
 8.921523e-002  1.082786e+001  6.504047e-001
 8.979441e-002  1.049273e+001  6.646836e-001
 9.037359e-002  1.010133e+001  6.685346e-001
 9.095277e-002  9.219964e+000  6.732837e-001
 9.153194e-002  9.885970e+000  6.492998e-001
 9.211111e-002  9.809560e+000  6.673577e-001
 9.269028e-002  9.238033e+000  6.683285e-001
 9.326945e-002  9.580059e+000  6.697733e-001
 9.384861e-002  1.021155e+001  6.483533e-001
 9.442777e-002  9.208523e+000  6.683789e-001
 9.500693e-002  7.172511e+000  6.491245e-001
 9.558609e-002  8.958632e+000  6.705246e-001
 9.616524e-002  7.297382e+000  6.555217e-001
 9.674439e-002  7.300535e+000  6.573443e-001
 9.732354e-002  6.732562e+000  6.636413e-001
 9.790268e-002  8.015184e+000  6.608122e-001
 9.848182e-002  7.970756e+000  6.648634e-001
 9.906096e-002  7.273431e+000  6.512364e-001
 9.964009e-002  6.756556e+000  6.638315e-001
 1.002192e-001  7.136481e+000  6.533971e-001
 1.007984e-001  6.575095e+000  6.660918e-001
 1.013775e-001  5.943841e+000  6.533665e-001
 1.019566e-001  4.983380e+000  6.451324e-001
 1.025357e-001  6.148921e+000  6.648713e-001
 1.031148e-001  5.690756e+000  6.699788e-001
 1.036940e-001  5.608400e+000  6.516042e-001
 1.042731e-001  4.712075e+000  6.564142e-001
 1.048522e-001  6.397520e+000  6.488020e-001
 1.054313e-001  4.582236e+000  6.593656e-001
 1.060104e-001  6.154114e+000  6.537635e-001
 1.065895e-001  4.672334e+000  6.621073e-001
 1.071686e-001  5.874825e+000  6.535147e-001
 1.077477e-001  4.956440e+000  6.222582e-001
 1.083268e-001  4.882262e+000  6.191985e-001
 1.089058e-001  4.374391e+000  6.282453e-001
 1.094849e-001  4.784391e+000  6.401129e-001
 1.100640e-001  4.572092e+000  6.443761e-001
 1.106431e-001  3.424959e+000  6.536665e-001
 1.112222e-001  4.271050e+000  6.331696e-001
 1.118012e-001  4.943677e+000  6.470663e-001
 1.123803e-001  3.948368e+000  6.595809e-001
 1.129593e-001  3.213526e+000  6.514384e-001
 1.135384e-001  4.283622e+000  6.620903e-001
 1.141175e-001  3.481512e+000  6.284058e-001
 1.146965e-001  3.412670e+000  6.448884e-001
 1.152756e-001  5.301637e+000  6.487270e-001
 1.158546e-001  4.797361e+000  6.550273e-001
 1.164337e-001  4.754550e+000  6.312817e-001
 1.170127e-001  3.901816e+000  6.447740e-001
 1.175917e-001  3.215049e+000  6.692235e-001
 1.181708e-001  3.425135e+000  6.581117e-001
 1.187498e-001  4.136245e+000  6.507442e-001
 1.193288e-001  3.377616e+000  6.540636e-001
 1.199078e-001  2.962733e+000  6.410915e-001
 1.204869e-001  4.395862e+000  6.691789e-001
 1.210659e-001  4.034655e+000  6.446172e-001
 1.216449e-001  2.506223e+000  6.631441e-001
 1.222239e-001  3.037064e+000  6.658291e-001
 1.228029e-001  3.478477e+000  6.538735e-001
 1.233819e-001  3.424169e+000  6.484351e-001
 1.239609e-001  3.632521e+000  6.659528e-001
 1.245399e-001  4.258578e+000  6.544611e-001
 1.251189e-001  2.764296e+000  6.546548e-001
 1.256979e-001  2.367063e+000  6.692215e-001
 1.262768e-001  4.026308e+000  6.609942e-001
 1.268558e-001  3.238598e+000  6.638975e-001
 1.274348e-001  2.763836e+000  6.536424e-001
 1.280138e-001  2.984854e+000  6.630330e-001
 1.285927e-001  2.990128e+000  6.593341e-001
 1.291717e-001  2.595586e+000  6.473301e-001
 1.297506e-001  3.311906e+000  6.586319e-001
 1.303296e-001  2.724785e+000  6.574295e-001
 1.309085e-001  3.325402e+000  6.709919e-001
 1.314875e-001  3.217027e+000  6.527558e-001
 1.320664e-001  4.041718e+000  6.637338e-001
 1.326454e-001  2.060838e+000  6.590704e-001
 1.332243e-001  4.306994e+000  6.732016e-001
 1.338032e-001  3.559100e+000  6.654323e-001
 1.343822e-001  2.198057e+000  6.907056e-001
 1.349611e-001  2.298999e+000  6.662174e-001
 1.355400e-001  3.398737e+000  6.516983e-001
 1.361189e-001  2.505834e+000  6.630953e-001
 1.366978e-001  3.107858e+000  6.531457e-001
 1.372768e-001  2.733675e+000  6.565608e-001
 1.378557e-001  3.706181e+000  6.653715e-001
 1.384346e-001  2.696524e+000  6.772016e-001
 1.390134e-001  2.888486e+000  6.591820e-001
 1.395923e-001  2.888997e+000  6.638960e-001
 1.401712e-001  2.180068e+000  6.654805e-001
 1.407501e-001  2.637036e+000  6.701055e-001
 1.413290e-001  2.419691e+000  6.399074e-001
 1.419079e-001  3.432359e+000  6.452292e-001
 1.424867e-001  2.977082e+000  6.376117e-001
 1.430656e-001  2.136374e+000  6.032784e-001
 1.436445e-001  3.072194e+000  6.125392e-001
 1.442233e-001  2.992839e+000  6.214602e-001
 1.448022e-001  1.470416e+000  6.295553e-001
 1.453810e-001  3.444004e+000  6.341010e-001
 1.459599e-001  2.480728e+000  6.313799e-001
 1.465387e-001  2.169448e+000  6.340598e-001
 1.471175e-001  2.883589e+000  6.400761e-001
 1.476964e-001  2.788286e+000  6.488523e-001
 1.482752e-001  2.436441e+000  6.390997e-001
 1.488540e-001  1.821910e+000  6.375163e-001
 1.494328e-001  2.165759e+000  6.528790e-001
 1.500117e-001  2.823146e+000  6.425221e-001
 1.505905e-001  1.948895e+000  6.422593e-001
 1.511693e-001  2.500668e+000  6.528739e-001
 1.517481e-001  1.639484e+000  6.499268e-001
 1.523269e-001  1.673268e+000  6.429860e-001
 1.529057e-001  2.636612e+000  6.691022e-001
 1.534844e-001  2.462895e+000  6.539511e-001
 1.540632e-001  2.076834e+000  6.631286e-001
 1.546420e-001  1.377200e+000  6.542979e-001
 1.552208e-001  2.776785e+000  6.516902e-001
 1.557995e-001  2.835223e+000  6.578446e-001
 1.563783e-001  2.983678e+000  6.627658e-001
 1.569571e-001  2.410037e+000  6.653412e-001
 1.575358e-001  2.257588e+000  6.656991e-001
 1.581146e-001  2.954363e+000  6.540991e-001
 1.586933e-001  2.582138e+000  6.497442e-001
 1.592721e-001  3.284981e+000  6.530512e-001
 1.598508e-001  2.897595e+000  6.426970e-001
 1.604295e-001  3.053035e+000  6.586828e-001
 1.610083e-001  2.725642e+000  6.693664e-001
 1.615870e-001  2.469090e+000  6.528456e-001
 1.621657e-001  3.710982e+000  6.606972e-001
 1.627444e-001  1.984840e+000  6.540245e-001
 1.633231e-001  9.025128e-001  6.665765e-001
 1.639018e-001  2.342816e+000  6.662471e-001
 1.644805e-001  3.868032e+000  6.692725e-001
 1.650592e-001  2.182810e+000  6.768695e-001
 1.656379e-001  2.327797e+000  6.571369e-001
 1.662166e-001  3.815676e+000  6.473345e-001
 1.667953e-001  2.296070e+000  6.473613e-001
 1.673739e-001  2.512009e+000  6.705090e-001
 1.679526e-001  9.372737e-001  6.582532e-001
 1.685313e-001  2.294375e+000  6.679972e-001
 1.691099e-001  3.303755e+000  6.561816e-001
 1.696886e-001  1.656808e+000  6.548348e-001
 1.702672e-001  1.353421e+000  6.691547e-001
 1.708459e-001  2.662038e+000  6.650275e-001
 1.714245e-001  2.235288e+000  6.679216e-001
 1.720031e-001  2.627658e+000  6.602428e-001
 1.725818e-001  1.837160e+000  6.656218e-001
 1.731604e-001  1.465464e+000  6.594080e-001
 1.737390e-001  2.561332e+000  6.565080e-001
 1.743176e-001  2.330846e+000  6.557981e-001
 1.748962e-001  2.601880e+000  6.462337e-001
 1.754748e-001  2.441713e+000  6.534398e-001
 1.760534e-001  2.280238e+000  6.628714e-001
 1.766320e-001  2.562188e+000  6.646837e-001
 1.772106e-001  2.246806e+000  6.552195e-001
 1.777892e-001  2.295824e+000  6.334687e-001
 1.783678e-001  1.072156e+000  5.961661e-001
 1.789463e-001  1.113078e+000  6.016187e-001
 1.795249e-001  7.017005e-001  6.300384e-001
 1.801035e-001  1.499560e+000  6.349461e-001
 1.806820e-001  1.197348e+000  6.378829e-001
 1.812606e-001  1.558683e+000  6.175716e-001
 1.818391e-001  2.196180e+000  6.431710e-001
 1.824177e-001  1.800015e+000  6.315290e-001
 1.829962e-001  7.467229e-001  6.297461e-001
 1.835747e-001  8.376988e-001  6.243766e-001
 1.841532e-001 -8.632884e-002  6.496342e-001
 1.847318e-001  1.280387e+000  6.431285e-001
 1.853103e-001  2.591136e+000  6.442428e-001
 1.858888e-001  1.667927e+000  6.451985e-001
 1.864673e-001  2.212842e+000  6.347608e-001
 1.870458e-001  4.717277e-001  6.432577e-001
 1.876243e-001  1.571921e+000  6.532785e-001
 1.882027e-001  1.767534e+000  6.620411e-001
 1.887812e-001  1.629310e+000  6.520048e-001
 1.893597e-001  4.262717e-001  6.444758e-001
 1.899382e-001  1.187680e+000  6.741697e-001
 1.905166e-001 -3.405293e-001  6.648326e-001
 1.910951e-001  7.091796e-001  6.523773e-001
 1.916735e-001  2.122716e+000  6.601761e-001
 1.922520e-001  9.851082e-001  6.559877e-001
 1.928304e-001  3.069333e+000  6.529363e-001
 1.934088e-001  1.089500e+000  6.569005e-001
 1.939873e-001 -8.784790e-002  6.610168e-001
 1.945657e-001  1.680757e+000  6.620097e-001
 1.951441e-001  1.549590e+000  6.544511e-001
 1.957225e-001  3.935304e-001  6.582193e-001
 1.963009e-001  8.081871e-001  6.539986e-001
 1.968793e-001  1.563663e+000  6.606966e-001
 1.974577e-001  2.497953e+000  6.439976e-001
 1.980361e-001 -8.448387e-002  6.465376e-001
 1.986145e-001  2.253014e+000  6.493198e-001
 1.991929e-001  9.451175e-001  6.538745e-001
 1.997712e-001  1.925331e+000  6.521047e-001
 2.003496e-001  1.396285e+000  6.596570e-001
 2.009280e-001  3.245848e-002  6.530284e-001
 2.015063e-001  1.388091e+000  6.734661e-001
 2.020847e-001  1.866528e+000  6.618315e-001
 2.026630e-001  1.363514e+000  6.598508e-001
 2.032413e-001  8.803286e-001  6.573325e-001
 2.038197e-001  9.799970e-001  6.622244e-001
 2.043980e-001  5.251064e-001  6.573292e-001
 2.049763e-001  1.740437e+000  6.565109e-001
 2.055546e-001  1.087268e+000  6.501938e-001
 2.061329e-001  3.711531e-001  6.556529e-001
 2.067112e-001  9.388993e-001  6.739096e-001
 2.072895e-001  3.920946e-001  6.585291e-001
 2.078678e-001  1.047212e+000  6.607257e-001
 2.084461e-001  1.049436e+000  6.478333e-001
 2.090243e-001  1.630528e+000  6.570841e-001
 2.096026e-001  1.709812e+000  6.557192e-001
 2.101809e-001  6.343629e-001  6.536765e-001
 2.107591e-001 -2.874934e-001  6.529214e-001
 2.113374e-001  1.440061e+000  6.457017e-001
 2.119156e-001  4.535115e-001  6.597772e-001
 2.124938e-001  1.398527e+000  6.380954e-001
 2.130721e-001  1.112921e+000  6.338250e-001
 2.136503e-001  6.413336e-001  5.914736e-001
 2.142285e-001  2.595291e-001  5.810681e-001
 2.148067e-001  4.418536e-001  6.088227e-001
 2.153849e-001  8.297396e-001  6.067326e-001
 2.159631e-001  1.084017e+000  6.263583e-001
 2.165413e-001  5.739271e-001  6.223183e-001
 2.171195e-001  3.660105e-001  6.226373e-001
 2.176977e-001  5.275479e-001  6.329522e-001
 2.182759e-001  1.768409e+000  6.244594e-001
 2.188540e-001  1.905772e-001  6.260526e-001
 2.194322e-001  6.814788e-001  6.416847e-001
 2.200103e-001  6.779344e-001  6.504392e-001
 2.205885e-001  9.081772e-001  6.463755e-001
 2.211666e-001  5.885349e-001  6.384004e-001
 2.217448e-001  1.315196e+000  6.472301e-001
 2.223229e-001  4.004097e-001  6.432737e-001
 2.229010e-001  3.470074e-001  6.377285e-001
 2.234791e-001  1.756918e+000  6.542739e-001
 2.240572e-001  1.121484e+000  6.355795e-001
 2.246353e-001  1.946648e+000  6.462426e-001
 2.252134e-001  1.116825e+000  6.503431e-001
 2.257915e-001  1.710357e+000  6.597878e-001
 2.263696e-001  1.467324e+000  6.467728e-001
 2.269477e-001  3.478405e-001  6.456597e-001
 2.275257e-001  1.107642e+000  6.418932e-001
 2.281038e-001  8.600066e-001  6.456226e-001
 2.286818e-001 -2.588759e-001  6.371522e-001
 2.292599e-001  1.890671e+000  6.500251e-001
 2.298379e-001  2.210836e-001  6.492613e-001
 2.304160e-001  8.228720e-001  6.474026e-001
 2.309940e-001 -4.259548e-001  6.479792e-001
 2.315720e-001  9.503384e-001  6.489718e-001
 2.321500e-001  1.987935e+000  6.486391e-001
 2.327280e-001 -5.628332e-001  6.500849e-001
 2.333060e-001  3.665529e-001  6.540777e-001
 2.338840e-001  4.443061e-001  6.581114e-001
 2.344620e-001  7.169632e-001  6.561766e-001
 2.350400e-001  5.607406e-001  6.522301e-001
 2.356179e-001  6.773455e-001  6.491021e-001
 2.361959e-001  5.532607e-001  6.524641e-001
 2.367739e-001  4.668553e-001  6.465694e-001
 2.373518e-001 -6.364751e-002  6.504839e-001
 2.379298e-001  1.750331e+000  6.513240e-001
 2.385077e-001  8.977639e-001  6.517324e-001
 2.390856e-001  1.895779e+000  6.503221e-001
 2.396636e-001  7.106883e-001  6.434177e-001
 2.402415e-001  1.446166e+000  6.525969e-001
 2.408194e-001  9.386223e-001  6.516053e-001
 2.413973e-001  1.373024e+000  6.518636e-001
 2.419752e-001  4.298003e-001  6.498421e-001
 2.425531e-001  1.395447e+000  6.560619e-001
 2.431309e-001  1.689979e+000  6.572939e-001
 2.437088e-001  6.163974e-001  6.574909e-001
 2.442867e-001  6.410954e-001  6.561246e-001
 2.448645e-001  7.541765e-001  6.367624e-001
 2.454424e-001  2.360926e+000  6.456735e-001
 2.460202e-001 -1.616705e-002  6.565036e-001
 2.465981e-001  1.977587e+000  6.449015e-001
 2.471759e-001  4.745976e-001  6.420257e-001
 2.477537e-001  6.927446e-001  6.418967e-001
 2.483315e-001  7.480721e-001  6.175052e-001
 2.489093e-001  7.470056e-001  5.799235e-001
 2.494871e-001  4.968237e-001  5.731965e-001
 2.500649e-001  2.585816e-001  5.977686e-001
 2.506427e-001  1.120792e+000  6.189539e-001
 2.512205e-001  1.468120e+000  6.068743e-001
 2.517983e-001  1.799968e+000  6.079089e-001
 2.523760e-001  1.170365e+000  6.222444e-001
 2.529538e-001  4.875457e-001  6.221066e-001
 2.535315e-001  1.584883e+000  6.282422e-001
 2.541093e-001  4.407676e-001  6.259256e-001
 2.546870e-001  1.444911e+000  6.320529e-001
 2.552647e-001  5.802390e-001  6.348944e-001
 2.558424e-001 -5.797011e-001  6.332523e-001
 2.564201e-001 -3.560671e-001  6.568049e-001
 2.569979e-001  1.108377e+000  6.380805e-001
 2.575755e-001  1.484544e+000  6.410400e-001
 2.581532e-001  1.172984e+000  6.450881e-001
 2.587309e-001 -1.183018e-002  6.518678e-001
 2.593086e-001  1.532945e+000  6.534116e-001
 2.598862e-001  1.733005e+000  6.384381e-001
 2.604639e-001  1.944114e+000  6.362393e-001
 2.610416e-001  1.220741e+000  6.484749e-001
 2.616192e-001  1.190657e+000  6.382918e-001
 2.621968e-001  5.187686e-001  6.579224e-001
 2.627745e-001  5.177444e-001  6.480091e-001
 2.633521e-001  2.677646e+000  6.432952e-001
 2.639297e-001  7.660482e-001  6.337644e-001
 2.645073e-001  1.843188e-001  6.489324e-001
 2.650849e-001  1.222912e+000  6.474208e-001
 2.656625e-001  7.946505e-001  6.458237e-001
 2.662400e-001  1.292137e+000  6.452768e-001
 2.668176e-001  7.171073e-001  6.419619e-001
 2.673952e-001  9.139207e-002  6.386298e-001
 2.679727e-001  6.412121e-001  6.547929e-001
 2.685503e-001  7.250389e-001  6.395562e-001
 2.691278e-001 -1.242454e-002  6.361313e-001
 2.697054e-001  1.115412e+000  6.359132e-001
 2.702829e-001  1.172641e+000  6.506225e-001
 2.708604e-001  1.628012e+000  6.402622e-001
 2.714379e-001  5.149341e-001  6.400526e-001
 2.720154e-001  9.329936e-001  6.623630e-001
 2.725929e-001  1.373724e+000  6.527969e-001
 2.731704e-001  1.223686e-001  6.489584e-001
 2.737479e-001  1.734835e+000  6.394572e-001
 2.743253e-001  1.372421e+000  6.422640e-001
 2.749028e-001  3.595072e-001  6.436813e-001
 2.754802e-001  1.686684e+000  6.378782e-001
 2.760577e-001 -5.986417e-002  6.375462e-001
 2.766351e-001  9.473817e-001  6.469192e-001
 2.772125e-001  1.688002e-001  6.565061e-001
 2.777900e-001  1.346460e+000  6.602194e-001
 2.783674e-001  9.911724e-001  6.367498e-001
 2.789448e-001  7.694486e-001  6.434767e-001
 2.795222e-001  3.384646e-001  6.484240e-001
 2.800995e-001  1.573955e+000  6.370835e-001
 2.806769e-001  1.062386e+000  6.272554e-001
 2.812543e-001  1.452339e+000  6.514170e-001
 2.818317e-001  7.335525e-001  6.418457e-001
 2.824090e-001  1.157405e+000  6.461698e-001
 2.829864e-001 -3.535600e-001  6.449007e-001
 2.835637e-001  1.522743e+000  6.956435e-001
