# Supplementary material for: Coincidence detection and bi-directional transmembrane signaling control a bacterial second messenger receptor
Source: eLife. 2016 Dec 21;5:e21848. doi: 10.7554/eLife.21848 (PMC5231407; doi:10.7554/eLife.21848)
Supplement: Figure 4—source data 2. — The zip archive contains buffer-subtracted scattering raw data (folder ‘raw_data’, extension ‘.dat’) and GNOM files (folder ‘gnom_output’, extension ‘.out’) that contain original data, real space distance distribution functions, and associated statistics. The folder ‘damfilt_pdb’ contains the final files (extension ‘.pdb’) of the envelope modeling. DOI: http://dx.doi.org/10.7554/eLife.21848.011 [file elife-21848-fig4-data2.zip › Figure4_SourceData1_LapDfull_R/raw_data/LapD_cdG_LapG.dat]

Sample description: DATA
 9.270189e-003  4.710315e+002  1.238126e+001
 9.849575e-003  4.547246e+002  9.481667e+000
 1.042896e-002  4.515965e+002  7.310454e+000
 1.100834e-002  4.483760e+002  5.244625e+000
 1.158773e-002  4.360824e+002  4.195618e+000
 1.216711e-002  4.233272e+002  3.664763e+000
 1.274650e-002  4.148019e+002  2.567784e+000
 1.332588e-002  4.028038e+002  2.447598e+000
 1.390526e-002  3.914771e+002  2.054976e+000
 1.448464e-002  3.817043e+002  1.902567e+000
 1.506403e-002  3.699486e+002  1.846645e+000
 1.564341e-002  3.570381e+002  1.398219e+000
 1.622279e-002  3.459608e+002  1.466052e+000
 1.680217e-002  3.341484e+002  1.345315e+000
 1.738155e-002  3.243047e+002  1.300429e+000
 1.796093e-002  3.128487e+002  1.192987e+000
 1.854031e-002  2.994998e+002  1.087103e+000
 1.911969e-002  2.916723e+002  1.149067e+000
 1.969906e-002  2.783214e+002  1.027869e+000
 2.027844e-002  2.680933e+002  1.041834e+000
 2.085782e-002  2.558700e+002  9.949327e-001
 2.143719e-002  2.485692e+002  9.618112e-001
 2.201657e-002  2.374998e+002  9.662411e-001
 2.259595e-002  2.262964e+002  8.761565e-001
 2.317532e-002  2.152323e+002  8.556913e-001
 2.375469e-002  2.064766e+002  8.193048e-001
 2.433407e-002  1.995760e+002  8.152849e-001
 2.491344e-002  1.906473e+002  8.073506e-001
 2.549281e-002  1.803948e+002  7.356180e-001
 2.607218e-002  1.743609e+002  7.580928e-001
 2.665155e-002  1.650135e+002  7.185003e-001
 2.723092e-002  1.576238e+002  6.828557e-001
 2.781029e-002  1.497680e+002  6.656306e-001
 2.838965e-002  1.432705e+002  6.597271e-001
 2.896902e-002  1.362140e+002  6.490853e-001
 2.954839e-002  1.291542e+002  6.145374e-001
 3.012775e-002  1.213991e+002  6.260958e-001
 3.070711e-002  1.177242e+002  5.986373e-001
 3.128648e-002  1.105033e+002  6.107443e-001
 3.186584e-002  1.062432e+002  5.923305e-001
 3.244520e-002  1.006130e+002  5.654280e-001
 3.302456e-002  9.553002e+001  5.713002e-001
 3.360392e-002  9.071366e+001  5.482941e-001
 3.418328e-002  8.713757e+001  5.514939e-001
 3.476264e-002  8.246724e+001  5.432298e-001
 3.534199e-002  7.876836e+001  5.288806e-001
 3.592135e-002  7.559734e+001  5.249972e-001
 3.650070e-002  7.208672e+001  5.002054e-001
 3.708005e-002  6.921937e+001  4.919023e-001
 3.765941e-002  6.596237e+001  4.722452e-001
 3.823876e-002  6.229257e+001  4.854870e-001
 3.881811e-002  6.034421e+001  4.973088e-001
 3.939745e-002  5.859615e+001  4.727371e-001
 3.997680e-002  5.564298e+001  4.740269e-001
 4.055615e-002  5.356102e+001  4.618715e-001
 4.113549e-002  5.167756e+001  4.686323e-001
 4.171484e-002  5.006164e+001  4.629646e-001
 4.229418e-002  4.871171e+001  4.551061e-001
 4.287352e-002  4.733892e+001  4.486866e-001
 4.345286e-002  4.560213e+001  4.387909e-001
 4.403220e-002  4.356901e+001  4.531628e-001
 4.461154e-002  4.245506e+001  4.338413e-001
 4.519087e-002  4.103842e+001  4.332733e-001
 4.577021e-002  3.999298e+001  4.445404e-001
 4.634954e-002  3.895278e+001  4.250262e-001
 4.692887e-002  3.785574e+001  4.263975e-001
 4.750820e-002  3.754726e+001  4.170120e-001
 4.808753e-002  3.634069e+001  4.126569e-001
 4.866686e-002  3.509009e+001  4.232587e-001
 4.924618e-002  3.513189e+001  4.073066e-001
 4.982551e-002  3.449478e+001  4.097368e-001
 5.040483e-002  3.334805e+001  3.983054e-001
 5.098415e-002  3.271201e+001  4.065242e-001
 5.156347e-002  3.218317e+001  4.009232e-001
 5.214279e-002  3.207826e+001  3.837198e-001
 5.272211e-002  3.201525e+001  3.986577e-001
 5.330143e-002  2.984245e+001  3.957741e-001
 5.388074e-002  2.959920e+001  3.877093e-001
 5.446005e-002  2.971655e+001  3.805601e-001
 5.503936e-002  2.831083e+001  3.880725e-001
 5.561867e-002  2.890600e+001  3.964912e-001
 5.619798e-002  2.789605e+001  3.856616e-001
 5.677729e-002  2.786336e+001  3.938548e-001
 5.735659e-002  2.664316e+001  3.966330e-001
 5.793589e-002  2.611355e+001  4.084783e-001
 5.851519e-002  2.621916e+001  4.053930e-001
 5.909449e-002  2.594691e+001  4.041336e-001
 5.967379e-002  2.458928e+001  4.145623e-001
 6.025309e-002  2.448408e+001  4.054039e-001
 6.083238e-002  2.364802e+001  4.155077e-001
 6.141167e-002  2.289055e+001  4.078497e-001
 6.199096e-002  2.321515e+001  4.204951e-001
 6.257025e-002  2.219058e+001  4.211842e-001
 6.314954e-002  2.201718e+001  4.104171e-001
 6.372882e-002  2.109075e+001  4.303652e-001
 6.430810e-002  2.085434e+001  4.151348e-001
 6.488738e-002  2.065509e+001  4.226491e-001
 6.546666e-002  1.972997e+001  4.272712e-001
 6.604594e-002  1.966673e+001  4.138440e-001
 6.662522e-002  1.935760e+001  4.304843e-001
 6.720449e-002  1.792217e+001  4.179983e-001
 6.778376e-002  1.794700e+001  4.339776e-001
 6.836303e-002  1.709903e+001  4.279176e-001
 6.894230e-002  1.752072e+001  4.281673e-001
 6.952156e-002  1.689858e+001  4.337866e-001
 7.010082e-002  1.741620e+001  4.145392e-001
 7.068008e-002  1.650539e+001  4.335030e-001
 7.125934e-002  1.680242e+001  4.210578e-001
 7.183860e-002  1.605384e+001  4.251661e-001
 7.241785e-002  1.494030e+001  4.143621e-001
 7.299711e-002  1.426751e+001  4.011906e-001
 7.357636e-002  1.364944e+001  4.272738e-001
 7.415560e-002  1.368510e+001  4.079871e-001
 7.473485e-002  1.417966e+001  4.219132e-001
 7.531409e-002  1.280637e+001  4.239994e-001
 7.589333e-002  1.272225e+001  4.170475e-001
 7.647257e-002  1.318530e+001  4.373489e-001
 7.705181e-002  1.128720e+001  4.087283e-001
 7.763104e-002  1.128262e+001  4.301122e-001
 7.821028e-002  1.161310e+001  4.229348e-001
 7.878951e-002  1.184674e+001  4.263276e-001
 7.936873e-002  1.139181e+001  4.271653e-001
 7.994796e-002  1.031800e+001  4.224721e-001
 8.052718e-002  1.063623e+001  4.293427e-001
 8.110640e-002  1.019190e+001  4.256118e-001
 8.168562e-002  1.002012e+001  4.227523e-001
 8.226484e-002  9.875084e+000  4.302524e-001
 8.284405e-002  9.659614e+000  4.239111e-001
 8.342326e-002  8.747641e+000  4.317549e-001
 8.400247e-002  8.529871e+000  4.250056e-001
 8.458167e-002  8.406426e+000  4.212121e-001
 8.516088e-002  7.683168e+000  4.318144e-001
 8.574008e-002  8.738379e+000  4.263262e-001
 8.631928e-002  8.487932e+000  4.368025e-001
 8.689847e-002  8.507519e+000  4.267866e-001
 8.747767e-002  7.217736e+000  4.169872e-001
 8.805686e-002  7.280997e+000  4.329493e-001
 8.863604e-002  6.432119e+000  4.313873e-001
 8.921523e-002  6.568266e+000  4.261852e-001
 8.979441e-002  7.188466e+000  4.261829e-001
 9.037359e-002  6.381293e+000  4.327506e-001
 9.095277e-002  6.718920e+000  4.333457e-001
 9.153194e-002  6.658390e+000  4.241924e-001
 9.211111e-002  5.629591e+000  4.306546e-001
 9.269028e-002  6.094565e+000  4.303063e-001
 9.326945e-002  5.539608e+000  4.307099e-001
 9.384861e-002  6.305064e+000  4.290493e-001
 9.442777e-002  5.112960e+000  4.314127e-001
 9.500693e-002  5.776669e+000  4.331334e-001
 9.558609e-002  5.250604e+000  4.408267e-001
 9.616524e-002  4.927105e+000  4.295107e-001
 9.674439e-002  4.877555e+000  4.334137e-001
 9.732354e-002  5.395571e+000  4.243060e-001
 9.790268e-002  5.181530e+000  4.376236e-001
 9.848182e-002  4.371834e+000  4.424184e-001
 9.906096e-002  4.591481e+000  4.261290e-001
 9.964009e-002  4.527599e+000  4.250520e-001
 1.002192e-001  4.354065e+000  4.423903e-001
 1.007984e-001  3.225316e+000  4.334570e-001
 1.013775e-001  4.941505e+000  4.316110e-001
 1.019566e-001  3.916774e+000  4.246624e-001
 1.025357e-001  4.267180e+000  4.294315e-001
 1.031148e-001  4.555246e+000  4.378599e-001
 1.036940e-001  2.797448e+000  4.326879e-001
 1.042731e-001  4.217780e+000  4.312911e-001
 1.048522e-001  3.559966e+000  4.293444e-001
 1.054313e-001  3.624464e+000  4.311169e-001
 1.060104e-001  2.779533e+000  4.382950e-001
 1.065895e-001  3.643997e+000  4.298474e-001
 1.071686e-001  3.772401e+000  4.220231e-001
 1.077477e-001  3.338375e+000  4.082982e-001
 1.083268e-001  3.453188e+000  4.076549e-001
 1.089058e-001  2.854842e+000  4.084190e-001
 1.094849e-001  3.751511e+000  4.150416e-001
 1.100640e-001  3.682266e+000  4.213616e-001
 1.106431e-001  2.630049e+000  4.287309e-001
 1.112222e-001  2.648273e+000  4.190909e-001
 1.118012e-001  2.702105e+000  4.285677e-001
 1.123803e-001  2.966048e+000  4.253740e-001
 1.129593e-001  3.251512e+000  4.192990e-001
 1.135384e-001  2.367772e+000  4.249634e-001
 1.141175e-001  2.807119e+000  4.187668e-001
 1.146965e-001  2.960336e+000  4.308811e-001
 1.152756e-001  3.400424e+000  4.268850e-001
 1.158546e-001  2.470524e+000  4.295701e-001
 1.164337e-001  2.581032e+000  4.223403e-001
 1.170127e-001  2.305054e+000  4.206753e-001
 1.175917e-001  2.369886e+000  4.288443e-001
 1.181708e-001  2.173456e+000  4.327311e-001
 1.187498e-001  2.372479e+000  4.184053e-001
 1.193288e-001  2.017231e+000  4.321563e-001
 1.199078e-001  1.930213e+000  4.176795e-001
 1.204869e-001  2.785966e+000  4.284054e-001
 1.210659e-001  2.128102e+000  4.267580e-001
 1.216449e-001  2.291227e+000  4.317675e-001
 1.222239e-001  2.053541e+000  4.351172e-001
 1.228029e-001  2.711939e+000  4.344042e-001
 1.233819e-001  1.941629e+000  4.257444e-001
 1.239609e-001  2.185846e+000  4.360997e-001
 1.245399e-001  2.613315e+000  4.310895e-001
 1.251189e-001  1.543780e+000  4.407562e-001
 1.256979e-001  2.398245e+000  4.355074e-001
 1.262768e-001  2.511521e+000  4.382212e-001
 1.268558e-001  2.362077e+000  4.343730e-001
 1.274348e-001  1.696124e+000  4.279268e-001
 1.280138e-001  1.212212e+000  4.383198e-001
 1.285927e-001  1.745631e+000  4.246629e-001
 1.291717e-001  1.598508e+000  4.334706e-001
 1.297506e-001  1.959099e+000  4.368597e-001
 1.303296e-001  2.407116e+000  4.307757e-001
 1.309085e-001  2.836462e+000  4.292892e-001
 1.314875e-001  2.011316e+000  4.286900e-001
 1.320664e-001  2.262027e+000  4.347307e-001
 1.326454e-001  1.466960e+000  4.395232e-001
 1.332243e-001  1.462741e+000  4.397288e-001
 1.338032e-001  1.448952e+000  4.275476e-001
 1.343822e-001  1.472493e+000  4.567345e-001
 1.349611e-001  1.009664e+000  4.260351e-001
 1.355400e-001  2.186985e+000  4.261327e-001
 1.361189e-001  2.015847e+000  4.401942e-001
 1.366978e-001  1.047208e+000  4.304604e-001
 1.372768e-001  2.894627e+000  4.367167e-001
 1.378557e-001  2.579323e+000  4.345956e-001
 1.384346e-001  2.105824e+000  4.320710e-001
 1.390134e-001  1.056430e+000  4.384343e-001
 1.395923e-001  1.517394e+000  4.361614e-001
 1.401712e-001  1.204847e+000  4.299137e-001
 1.407501e-001  1.635374e+000  4.390826e-001
 1.413290e-001  2.008742e+000  4.239397e-001
 1.419079e-001  1.922505e+000  4.342614e-001
 1.424867e-001  2.004427e+000  4.207503e-001
 1.430656e-001  1.244582e+000  3.991984e-001
 1.436445e-001  1.884742e+000  4.004271e-001
 1.442233e-001  1.472223e+000  4.120686e-001
 1.448022e-001  1.556063e+000  4.044197e-001
 1.453810e-001  1.522965e+000  4.161954e-001
 1.459599e-001  1.741526e+000  4.203219e-001
 1.465387e-001  1.940742e+000  4.208676e-001
 1.471175e-001  1.407596e+000  4.178270e-001
 1.476964e-001  1.447288e+000  4.227894e-001
 1.482752e-001  2.007341e+000  4.170972e-001
 1.488540e-001  4.398941e-001  4.205435e-001
 1.494328e-001  4.751528e-001  4.255812e-001
 1.500117e-001  2.162157e+000  4.274499e-001
 1.505905e-001  1.161098e+000  4.320798e-001
 1.511693e-001  1.635280e+000  4.310030e-001
 1.517481e-001  1.432502e+000  4.164535e-001
 1.523269e-001  1.067008e+000  4.244914e-001
 1.529057e-001  7.702030e-001  4.257886e-001
 1.534844e-001  1.466934e+000  4.279594e-001
 1.540632e-001  1.915906e+000  4.274043e-001
 1.546420e-001  1.254972e+000  4.394263e-001
 1.552208e-001  1.316410e+000  4.326614e-001
 1.557995e-001  1.555814e+000  4.238087e-001
 1.563783e-001  1.275800e+000  4.321440e-001
 1.569571e-001  1.330725e+000  4.355376e-001
 1.575358e-001  1.375677e+000  4.291037e-001
 1.581146e-001  2.019085e+000  4.358667e-001
 1.586933e-001  1.918032e+000  4.285661e-001
 1.592721e-001  1.264297e+000  4.270105e-001
 1.598508e-001  1.531521e+000  4.312891e-001
 1.604295e-001  4.669378e-001  4.364549e-001
 1.610083e-001  1.371854e+000  4.293573e-001
 1.615870e-001  1.015069e+000  4.285623e-001
 1.621657e-001  1.272511e+000  4.319269e-001
 1.627444e-001  1.557436e+000  4.302845e-001
 1.633231e-001  1.390126e+000  4.312018e-001
 1.639018e-001  6.439903e-001  4.299871e-001
 1.644805e-001  1.620867e+000  4.370490e-001
 1.650592e-001  1.137502e+000  4.332265e-001
 1.656379e-001  1.468998e+000  4.285762e-001
 1.662166e-001  1.037366e+000  4.230208e-001
 1.667953e-001  1.533431e+000  4.288919e-001
 1.673739e-001  1.330504e+000  4.355398e-001
 1.679526e-001  1.391604e+000  4.297230e-001
 1.685313e-001  1.201011e+000  4.297346e-001
 1.691099e-001  6.007102e-001  4.335813e-001
 1.696886e-001  7.961520e-001  4.274982e-001
 1.702672e-001  9.619963e-001  4.328109e-001
 1.708459e-001  6.457179e-001  4.311991e-001
 1.714245e-001  2.032337e-001  4.380984e-001
 1.720031e-001  1.198478e+000  4.338481e-001
 1.725818e-001  8.213256e-001  4.389065e-001
 1.731604e-001  1.692045e+000  4.328144e-001
 1.737390e-001  1.618367e+000  4.355347e-001
 1.743176e-001  1.397933e+000  4.312622e-001
 1.748962e-001  9.986898e-001  4.333404e-001
 1.754748e-001  1.475845e+000  4.324277e-001
 1.760534e-001  1.057046e+000  4.279779e-001
 1.766320e-001  1.338750e+000  4.312204e-001
 1.772106e-001  6.515402e-001  4.279928e-001
 1.777892e-001  1.095502e+000  4.144513e-001
 1.783678e-001  9.079491e-001  3.899458e-001
 1.789463e-001  4.442317e-001  3.956370e-001
 1.795249e-001  8.232272e-001  4.129839e-001
 1.801035e-001  2.015142e+000  4.092427e-001
 1.806820e-001  1.752124e+000  4.091168e-001
 1.812606e-001  1.199919e+000  4.182247e-001
 1.818391e-001  1.060231e+000  4.177956e-001
 1.824177e-001  1.145241e+000  4.203930e-001
 1.829962e-001  7.484466e-001  4.138989e-001
 1.835747e-001  1.126803e+000  4.210530e-001
 1.841532e-001  1.181486e+000  4.221160e-001
 1.847318e-001  4.460674e-001  4.235421e-001
 1.853103e-001  2.727519e-001  4.160228e-001
 1.858888e-001  1.533408e+000  4.250362e-001
 1.864673e-001  6.662326e-001  4.214551e-001
 1.870458e-001  1.217872e+000  4.221581e-001
 1.876243e-001  1.129275e+000  4.309840e-001
 1.882027e-001  1.447435e+000  4.318257e-001
 1.887812e-001  4.756568e-001  4.295276e-001
 1.893597e-001  3.778278e-001  4.331319e-001
 1.899382e-001  8.718564e-001  4.332402e-001
 1.905166e-001  5.498432e-001  4.277896e-001
 1.910951e-001  9.295957e-001  4.353153e-001
 1.916735e-001  8.992708e-001  4.224645e-001
 1.922520e-001  8.354666e-001  4.331680e-001
 1.928304e-001  2.134143e-001  4.295988e-001
 1.934088e-001  1.242578e-001  4.365618e-001
 1.939873e-001  8.026341e-001  4.243663e-001
 1.945657e-001  8.813945e-001  4.330691e-001
 1.951441e-001  1.074115e+000  4.328456e-001
 1.957225e-001  1.155107e+000  4.377501e-001
 1.963009e-001  8.542525e-001  4.305142e-001
 1.968793e-001  8.285111e-001  4.286974e-001
 1.974577e-001  1.420862e+000  4.293773e-001
 1.980361e-001  7.985361e-001  4.363360e-001
 1.986145e-001  1.152248e+000  4.322048e-001
 1.991929e-001  5.847935e-001  4.268879e-001
 1.997712e-001  3.220102e-001  4.236722e-001
 2.003496e-001  8.715559e-001  4.327591e-001
 2.009280e-001  4.221937e-001  4.277162e-001
 2.015063e-001  8.478557e-001  4.313669e-001
 2.020847e-001  2.502397e-001  4.302163e-001
 2.026630e-001  4.058091e-002  4.345984e-001
 2.032413e-001  9.687718e-001  4.326481e-001
 2.038197e-001  6.736810e-001  4.318624e-001
 2.043980e-001  1.012805e-001  4.357899e-001
 2.049763e-001  6.318069e-001  4.302950e-001
 2.055546e-001  2.945183e-001  4.338703e-001
 2.061329e-001  7.811752e-001  4.236228e-001
 2.067112e-001  1.228793e+000  4.276813e-001
 2.072895e-001  4.185609e-001  4.341251e-001
 2.078678e-001  5.164999e-003  4.335050e-001
 2.084461e-001  6.678464e-001  4.261165e-001
 2.090243e-001  4.822382e-001  4.381313e-001
 2.096026e-001  7.664015e-001  4.364467e-001
 2.101809e-001  8.000652e-001  4.268056e-001
 2.107591e-001  3.755160e-001  4.242676e-001
 2.113374e-001  1.219261e+000  4.266781e-001
 2.119156e-001  5.562755e-001  4.265506e-001
 2.124938e-001  6.144403e-001  4.292430e-001
 2.130721e-001  1.039696e-001  4.099095e-001
 2.136503e-001  3.173541e-001  3.870992e-001
 2.142285e-001  6.492795e-001  3.913997e-001
 2.148067e-001 -2.657274e-001  4.005701e-001
 2.153849e-001  3.831157e-001  4.107059e-001
 2.159631e-001  5.935619e-001  4.103919e-001
 2.165413e-001  4.045624e-001  4.108726e-001
 2.171195e-001 -4.059936e-001  4.169825e-001
 2.176977e-001  3.138718e-002  4.168196e-001
 2.182759e-001  9.837786e-001  4.124016e-001
 2.188540e-001  1.119794e+000  4.172831e-001
 2.194322e-001  5.784670e-002  4.178576e-001
 2.200103e-001  1.813466e-001  4.152704e-001
 2.205885e-001  1.182410e+000  4.243399e-001
 2.211666e-001 -1.951516e-001  4.281663e-001
 2.217448e-001  8.553938e-001  4.272476e-001
 2.223229e-001  6.463551e-001  4.231834e-001
 2.229010e-001  1.298317e+000  4.248846e-001
 2.234791e-001 -8.989192e-002  4.322957e-001
 2.240572e-001  2.030831e-002  4.235622e-001
 2.246353e-001  1.205912e+000  4.316894e-001
 2.252134e-001  1.137232e+000  4.333056e-001
 2.257915e-001  2.612553e-001  4.319879e-001
 2.263696e-001 -1.964026e-001  4.282442e-001
 2.269477e-001  9.739021e-001  4.270115e-001
 2.275257e-001  6.801860e-001  4.255258e-001
 2.281038e-001  4.495297e-001  4.325030e-001
 2.286818e-001  6.813496e-001  4.190484e-001
 2.292599e-001  4.425227e-001  4.319715e-001
 2.298379e-001  8.987885e-001  4.326683e-001
 2.304160e-001 -2.897007e-001  4.267958e-001
 2.309940e-001  3.500526e-001  4.261657e-001
 2.315720e-001  3.104483e-001  4.272885e-001
 2.321500e-001  8.681963e-002  4.256725e-001
 2.327280e-001 -2.919493e-001  4.201216e-001
 2.333060e-001  1.912967e-001  4.188382e-001
 2.338840e-001  2.912430e-001  4.276152e-001
 2.344620e-001  1.330030e-001  4.233838e-001
 2.350400e-001  1.036453e+000  4.243432e-001
 2.356179e-001  6.973928e-001  4.300002e-001
 2.361959e-001  8.367241e-001  4.284452e-001
 2.367739e-001  9.835275e-001  4.306847e-001
 2.373518e-001  5.253511e-001  4.290630e-001
 2.379298e-001  4.306181e-001  4.315095e-001
 2.385077e-001 -4.828195e-002  4.242108e-001
 2.390856e-001  6.020114e-001  4.248658e-001
 2.396636e-001  1.052497e+000  4.237465e-001
 2.402415e-001  4.636134e-001  4.282371e-001
 2.408194e-001  3.523733e-001  4.335998e-001
 2.413973e-001  7.210591e-001  4.294875e-001
 2.419752e-001  2.690233e-001  4.324529e-001
 2.425531e-001  6.234902e-001  4.256142e-001
 2.431309e-001  7.714476e-001  4.286491e-001
 2.437088e-001  1.757957e-001  4.339949e-001
 2.442867e-001  3.571031e-001  4.261926e-001
 2.448645e-001  8.766241e-001  4.191558e-001
 2.454424e-001  5.942309e-001  4.230915e-001
 2.460202e-001  7.684906e-001  4.198529e-001
 2.465981e-001  2.533135e-001  4.309225e-001
 2.471759e-001  4.989487e-002  4.256800e-001
 2.477537e-001  9.243828e-001  4.231245e-001
 2.483315e-001  7.801878e-001  4.036203e-001
 2.489093e-001  9.704583e-002  3.742092e-001
 2.494871e-001  3.197278e-001  3.804927e-001
 2.500649e-001  1.441626e-001  3.890517e-001
 2.506427e-001  5.231197e-001  3.979673e-001
 2.512205e-001  3.352359e-001  4.031707e-001
 2.517983e-001  7.436161e-002  4.093817e-001
 2.523760e-001  5.711312e-001  4.046871e-001
 2.529538e-001  7.773562e-001  4.037033e-001
 2.535315e-001 -5.721362e-002  4.071615e-001
 2.541093e-001  1.261476e+000  4.153839e-001
 2.546870e-001  5.711830e-001  4.213532e-001
 2.552647e-001  1.042178e+000  4.280883e-001
 2.558424e-001  6.919396e-001  4.244491e-001
 2.564201e-001 -3.806486e-002  4.247162e-001
 2.569979e-001  2.114391e-001  4.179748e-001
 2.575755e-001  4.430647e-001  4.168698e-001
 2.581532e-001  4.027618e-001  4.293341e-001
 2.587309e-001  2.802976e-001  4.214683e-001
 2.593086e-001  5.942933e-003  4.261823e-001
 2.598862e-001  5.712435e-001  4.293650e-001
 2.604639e-001  4.108182e-001  4.253156e-001
 2.610416e-001  4.238287e-001  4.256019e-001
 2.616192e-001  1.720831e-001  4.214070e-001
 2.621968e-001  1.016912e+000  4.298097e-001
 2.627745e-001  1.172914e-001  4.172687e-001
 2.633521e-001  8.714718e-001  4.210399e-001
 2.639297e-001  6.782861e-001  4.191724e-001
 2.645073e-001  4.387722e-001  4.214259e-001
 2.650849e-001  5.513106e-001  4.237914e-001
 2.656625e-001  6.980216e-001  4.221758e-001
 2.662400e-001  2.206377e-001  4.290802e-001
 2.668176e-001  1.235552e+000  4.228620e-001
 2.673952e-001  4.259763e-001  4.172277e-001
 2.679727e-001  6.018222e-001  4.257013e-001
 2.685503e-001  6.304008e-001  4.220608e-001
 2.691278e-001  1.466283e-001  4.176718e-001
 2.697054e-001  5.860791e-001  4.234463e-001
 2.702829e-001  4.093845e-002  4.172845e-001
 2.708604e-001  1.035626e-001  4.305046e-001
 2.714379e-001  3.693078e-001  4.244715e-001
 2.720154e-001  9.078999e-001  4.148501e-001
 2.725929e-001 -2.210823e-001  4.256703e-001
 2.731704e-001  1.485778e+000  4.224161e-001
 2.737479e-001 -9.747986e-002  4.215061e-001
 2.743253e-001  7.486322e-001  4.186139e-001
 2.749028e-001  7.224802e-001  4.178418e-001
 2.754802e-001  4.228465e-001  4.263513e-001
 2.760577e-001  7.559398e-001  4.222755e-001
 2.766351e-001  5.772240e-001  4.274716e-001
 2.772125e-001  9.557304e-001  4.208480e-001
 2.777900e-001  4.703539e-001  4.303059e-001
 2.783674e-001  1.250918e-001  4.191316e-001
 2.789448e-001 -5.424593e-001  4.289710e-001
 2.795222e-001  4.094339e-001  4.218520e-001
 2.800995e-001  4.145689e-001  4.183426e-001
 2.806769e-001  5.533633e-001  4.154240e-001
 2.812543e-001  1.574237e-001  4.245459e-001
 2.818317e-001 -1.978499e-001  4.222764e-001
 2.824090e-001  3.835827e-001  4.171889e-001
 2.829864e-001 -4.142617e-001  4.213989e-001
 2.835637e-001  3.839765e-001  4.523152e-001
