# Supplementary material for: Coincidence detection and bi-directional transmembrane signaling control a bacterial second messenger receptor
Source: eLife. 2016 Dec 21;5:e21848. doi: 10.7554/eLife.21848 (PMC5231407; doi:10.7554/eLife.21848)
Supplement: Figure 4—source data 2. — The zip archive contains buffer-subtracted scattering raw data (folder ‘raw_data’, extension ‘.dat’) and GNOM files (folder ‘gnom_output’, extension ‘.out’) that contain original data, real space distance distribution functions, and associated statistics. The folder ‘damfilt_pdb’ contains the final files (extension ‘.pdb’) of the envelope modeling. DOI: http://dx.doi.org/10.7554/eLife.21848.011 [file elife-21848-fig4-data2.zip › Figure4_SourceData1_LapDfull_R/raw_data/Native_apo_LapD.dat]

Sample description: DATA
 1.039773e-002  3.600928e+002  2.948124e+000
 1.097538e-002  3.540106e+002  2.452171e+000
 1.155303e-002  3.517609e+002  2.031347e+000
 1.213068e-002  3.479960e+002  2.057747e+000
 1.270833e-002  3.417806e+002  1.696403e+000
 1.328597e-002  3.366522e+002  1.696302e+000
 1.386362e-002  3.329234e+002  1.688045e+000
 1.444127e-002  3.263522e+002  1.647604e+000
 1.501892e-002  3.261876e+002  1.442280e+000
 1.559656e-002  3.159481e+002  1.312240e+000
 1.617421e-002  3.116933e+002  1.454837e+000
 1.675185e-002  3.090626e+002  1.224005e+000
 1.732950e-002  2.995084e+002  1.272898e+000
 1.790714e-002  2.946349e+002  1.210085e+000
 1.848479e-002  2.926149e+002  1.107251e+000
 1.906243e-002  2.845049e+002  1.258353e+000
 1.964007e-002  2.809196e+002  1.023247e+000
 2.021772e-002  2.731762e+002  1.085467e+000
 2.079536e-002  2.665591e+002  1.020049e+000
 2.137300e-002  2.597073e+002  9.450182e-001
 2.195064e-002  2.536574e+002  9.588720e-001
 2.252828e-002  2.491160e+002  8.527027e-001
 2.310592e-002  2.426722e+002  8.370823e-001
 2.368356e-002  2.381158e+002  8.349543e-001
 2.426120e-002  2.309246e+002  8.306287e-001
 2.483883e-002  2.250482e+002  8.094545e-001
 2.541647e-002  2.186923e+002  7.386069e-001
 2.599411e-002  2.133211e+002  7.676768e-001
 2.657174e-002  2.081132e+002  7.676115e-001
 2.714937e-002  2.025683e+002  6.982576e-001
 2.772701e-002  1.961524e+002  6.737371e-001
 2.830464e-002  1.911617e+002  6.858224e-001
 2.888227e-002  1.878343e+002  6.409340e-001
 2.945990e-002  1.816915e+002  6.139559e-001
 3.003753e-002  1.756755e+002  6.025867e-001
 3.061516e-002  1.715189e+002  5.856767e-001
 3.119279e-002  1.657414e+002  5.831918e-001
 3.177042e-002  1.607485e+002  5.747580e-001
 3.234804e-002  1.577500e+002  5.455423e-001
 3.292567e-002  1.515519e+002  5.546306e-001
 3.350329e-002  1.463478e+002  5.371975e-001
 3.408092e-002  1.428805e+002  5.163515e-001
 3.465854e-002  1.375354e+002  4.935063e-001
 3.523616e-002  1.338905e+002  4.860665e-001
 3.581378e-002  1.285016e+002  4.732133e-001
 3.639140e-002  1.251399e+002  4.541286e-001
 3.696902e-002  1.211492e+002  4.633339e-001
 3.754663e-002  1.165611e+002  4.440719e-001
 3.812425e-002  1.128843e+002  4.420253e-001
 3.870187e-002  1.086023e+002  4.486485e-001
 3.927948e-002  1.054295e+002  4.276656e-001
 3.985709e-002  1.039712e+002  4.183404e-001
 4.043470e-002  9.994080e+001  4.002122e-001
 4.101231e-002  9.598776e+001  4.038249e-001
 4.158992e-002  9.238470e+001  4.063410e-001
 4.216753e-002  8.924340e+001  3.895150e-001
 4.274514e-002  8.708157e+001  3.792070e-001
 4.332274e-002  8.308067e+001  3.713382e-001
 4.390035e-002  8.140834e+001  3.840568e-001
 4.447795e-002  7.845938e+001  3.629751e-001
 4.505555e-002  7.597474e+001  3.601520e-001
 4.563315e-002  7.380503e+001  3.603921e-001
 4.621075e-002  7.133215e+001  3.474628e-001
 4.678835e-002  6.867233e+001  3.426391e-001
 4.736594e-002  6.628478e+001  3.331303e-001
 4.794354e-002  6.404190e+001  3.334318e-001
 4.852113e-002  6.271519e+001  3.257619e-001
 4.909872e-002  6.038182e+001  3.201519e-001
 4.967631e-002  5.806614e+001  3.211591e-001
 5.025390e-002  5.674215e+001  3.116538e-001
 5.083149e-002  5.457728e+001  3.158795e-001
 5.140907e-002  5.395809e+001  3.065795e-001
 5.198666e-002  5.112568e+001  2.923712e-001
 5.256424e-002  4.954670e+001  3.000318e-001
 5.314182e-002  4.891971e+001  2.858632e-001
 5.371940e-002  4.715257e+001  2.877012e-001
 5.429698e-002  4.585903e+001  2.835001e-001
 5.487456e-002  4.425251e+001  2.802341e-001
 5.545213e-002  4.322739e+001  2.874010e-001
 5.602971e-002  4.228479e+001  2.854298e-001
 5.660728e-002  4.132212e+001  2.922821e-001
 5.718485e-002  4.034344e+001  2.871104e-001
 5.776241e-002  3.808535e+001  2.915719e-001
 5.833998e-002  3.730141e+001  2.946437e-001
 5.891755e-002  3.658019e+001  2.928306e-001
 5.949511e-002  3.548544e+001  3.012247e-001
 6.007267e-002  3.445147e+001  2.920657e-001
 6.065023e-002  3.353567e+001  2.957662e-001
 6.122779e-002  3.283371e+001  2.953191e-001
 6.180534e-002  3.164262e+001  2.921652e-001
 6.238290e-002  3.061332e+001  2.936161e-001
 6.296045e-002  3.066077e+001  2.828644e-001
 6.353800e-002  2.944693e+001  3.083474e-001
 6.411555e-002  2.850983e+001  2.888396e-001
 6.469310e-002  2.800978e+001  2.891109e-001
 6.527064e-002  2.711765e+001  2.953024e-001
 6.584818e-002  2.694770e+001  2.875947e-001
 6.642572e-002  2.615111e+001  2.991274e-001
 6.700326e-002  2.571157e+001  2.765689e-001
 6.758080e-002  2.420347e+001  3.003930e-001
 6.815834e-002  2.432495e+001  2.940671e-001
 6.873587e-002  2.363834e+001  2.890071e-001
 6.931340e-002  2.333610e+001  2.814737e-001
 6.989093e-002  2.279299e+001  2.676415e-001
 7.046846e-002  2.230658e+001  2.741436e-001
 7.104598e-002  2.238345e+001  2.820619e-001
 7.162350e-002  2.146233e+001  2.821344e-001
 7.220102e-002  2.084180e+001  2.821792e-001
 7.277854e-002  2.032097e+001  2.785705e-001
 7.335606e-002  1.974255e+001  2.814700e-001
 7.393357e-002  1.951881e+001  2.779326e-001
 7.451108e-002  1.970277e+001  2.756670e-001
 7.508859e-002  1.885129e+001  2.866952e-001
 7.566610e-002  1.840043e+001  2.777202e-001
 7.624361e-002  1.774542e+001  2.878396e-001
 7.682111e-002  1.727104e+001  2.737022e-001
 7.739861e-002  1.740682e+001  2.786316e-001
 7.797611e-002  1.736282e+001  2.766598e-001
 7.855361e-002  1.652515e+001  2.797885e-001
 7.913110e-002  1.576284e+001  2.767157e-001
 7.970859e-002  1.606540e+001  2.732965e-001
 8.028608e-002  1.498544e+001  2.774011e-001
 8.086357e-002  1.487926e+001  2.744190e-001
 8.144105e-002  1.504171e+001  2.743886e-001
 8.201853e-002  1.439906e+001  2.730066e-001
 8.259601e-002  1.425193e+001  2.757400e-001
 8.317349e-002  1.352308e+001  2.777350e-001
 8.375097e-002  1.374533e+001  2.771579e-001
 8.432844e-002  1.258547e+001  2.698951e-001
 8.490591e-002  1.332781e+001  2.713115e-001
 8.548338e-002  1.297918e+001  2.759127e-001
 8.606084e-002  1.269458e+001  2.765235e-001
 8.663830e-002  1.229905e+001  2.683911e-001
 8.721576e-002  1.226138e+001  2.703849e-001
 8.779322e-002  1.204150e+001  2.748195e-001
 8.837067e-002  1.144894e+001  2.751446e-001
 8.894813e-002  1.166765e+001  2.718509e-001
 8.952558e-002  1.152828e+001  2.749562e-001
 9.010302e-002  1.116556e+001  2.743495e-001
 9.068047e-002  1.114451e+001  2.827269e-001
 9.125791e-002  1.037144e+001  2.630930e-001
 9.183535e-002  1.097895e+001  2.674594e-001
 9.241278e-002  9.996078e+000  2.722855e-001
 9.299022e-002  9.915143e+000  2.746325e-001
 9.356765e-002  9.683708e+000  2.672127e-001
 9.414507e-002  9.447219e+000  2.708243e-001
 9.472250e-002  9.444491e+000  2.749711e-001
 9.529992e-002  8.942048e+000  2.741081e-001
 9.587734e-002  8.938810e+000  2.688951e-001
 9.645476e-002  9.219177e+000  2.729937e-001
 9.703217e-002  8.104531e+000  2.718114e-001
 9.760958e-002  8.406119e+000  2.667921e-001
 9.818699e-002  8.662272e+000  2.737237e-001
 9.876440e-002  8.559987e+000  2.728380e-001
 9.934180e-002  8.047057e+000  2.692255e-001
 9.991920e-002  7.578071e+000  2.719208e-001
 1.004966e-001  7.123094e+000  2.645150e-001
 1.010740e-001  7.519676e+000  2.732286e-001
 1.016514e-001  7.382347e+000  2.680180e-001
 1.022288e-001  7.035934e+000  2.677483e-001
 1.028061e-001  7.073360e+000  2.726313e-001
 1.033835e-001  6.660950e+000  2.658978e-001
 1.039609e-001  7.044404e+000  2.732512e-001
 1.045383e-001  7.048021e+000  2.633547e-001
 1.051157e-001  6.469021e+000  2.462851e-001
 1.056930e-001  6.289602e+000  2.510504e-001
 1.062704e-001  6.636347e+000  2.505630e-001
 1.068478e-001  6.552367e+000  2.561844e-001
 1.074251e-001  6.314624e+000  2.647292e-001
 1.080025e-001  5.819497e+000  2.629982e-001
 1.085798e-001  5.733324e+000  2.599689e-001
 1.091572e-001  5.694241e+000  2.650516e-001
 1.097345e-001  5.728750e+000  2.622860e-001
 1.103119e-001  5.956228e+000  2.600283e-001
 1.108892e-001  5.407225e+000  2.579961e-001
 1.114665e-001  5.352182e+000  2.572340e-001
 1.120439e-001  5.527046e+000  2.529588e-001
 1.126212e-001  5.574646e+000  2.616451e-001
 1.131985e-001  5.344568e+000  2.605613e-001
 1.137759e-001  4.953923e+000  2.557292e-001
 1.143532e-001  5.051320e+000  2.677727e-001
 1.149305e-001  5.170218e+000  2.587208e-001
 1.155078e-001  4.653613e+000  2.540259e-001
 1.160851e-001  4.619981e+000  2.587553e-001
 1.166624e-001  4.286482e+000  2.613512e-001
 1.172397e-001  4.402879e+000  2.623723e-001
 1.178170e-001  3.926727e+000  2.620446e-001
 1.183943e-001  4.215358e+000  2.592281e-001
 1.189716e-001  4.704789e+000  2.662521e-001
 1.195489e-001  3.986808e+000  2.604858e-001
 1.201262e-001  4.245209e+000  2.652964e-001
 1.207035e-001  4.388267e+000  2.582655e-001
 1.212808e-001  3.920490e+000  2.613164e-001
 1.218580e-001  3.769897e+000  2.713456e-001
 1.224353e-001  3.948963e+000  2.677851e-001
 1.230126e-001  4.030780e+000  2.584848e-001
 1.235898e-001  4.123836e+000  2.657044e-001
 1.241671e-001  3.574871e+000  2.624387e-001
 1.247444e-001  4.001324e+000  2.647665e-001
 1.253216e-001  3.429950e+000  2.629162e-001
 1.258989e-001  3.526580e+000  2.611192e-001
 1.264761e-001  3.314591e+000  2.698931e-001
 1.270533e-001  3.427227e+000  2.637286e-001
 1.276306e-001  3.135755e+000  2.622582e-001
 1.282078e-001  3.128277e+000  2.615803e-001
 1.287851e-001  3.548438e+000  2.603177e-001
 1.293623e-001  3.291834e+000  2.603195e-001
 1.299395e-001  3.230029e+000  2.591930e-001
 1.305167e-001  3.223997e+000  2.594751e-001
 1.310939e-001  3.074746e+000  2.626694e-001
 1.316712e-001  2.671037e+000  2.676682e-001
 1.322484e-001  2.683937e+000  2.633809e-001
 1.328256e-001  3.186340e+000  2.642895e-001
 1.334028e-001  2.595023e+000  2.565061e-001
 1.339800e-001  2.770453e+000  2.604631e-001
 1.345572e-001  2.882178e+000  2.612719e-001
 1.351343e-001  2.739456e+000  2.591947e-001
 1.357115e-001  3.618911e+000  2.653490e-001
 1.362887e-001  3.051387e+000  2.605448e-001
 1.368659e-001  2.843525e+000  2.599402e-001
 1.374431e-001  2.426752e+000  2.566992e-001
 1.380202e-001  3.002824e+000  2.608824e-001
 1.385974e-001  3.006940e+000  2.604705e-001
 1.391746e-001  2.538297e+000  2.647519e-001
 1.397517e-001  2.258905e+000  2.533734e-001
 1.403289e-001  2.765596e+000  2.394952e-001
 1.409060e-001  2.553476e+000  2.444356e-001
 1.414832e-001  2.210731e+000  2.404818e-001
 1.420603e-001  2.725633e+000  2.474320e-001
 1.426374e-001  2.634924e+000  2.407324e-001
 1.432146e-001  2.293853e+000  2.557543e-001
 1.437917e-001  2.147894e+000  2.473319e-001
 1.443688e-001  2.691832e+000  2.417615e-001
 1.449459e-001  2.336448e+000  2.512307e-001
 1.455230e-001  2.480734e+000  2.562904e-001
 1.461002e-001  2.307055e+000  2.599950e-001
 1.466773e-001  2.122628e+000  2.513019e-001
 1.472544e-001  2.359649e+000  2.646071e-001
 1.478315e-001  2.588095e+000  2.552179e-001
 1.484086e-001  1.948001e+000  2.521743e-001
 1.489856e-001  2.509980e+000  2.526672e-001
 1.495627e-001  2.120810e+000  2.519011e-001
 1.501398e-001  2.191243e+000  2.569352e-001
 1.507169e-001  2.130483e+000  2.595221e-001
 1.512940e-001  2.567686e+000  2.571909e-001
 1.518710e-001  2.219722e+000  2.561798e-001
 1.524481e-001  2.698884e+000  2.595932e-001
 1.530251e-001  2.529038e+000  2.656747e-001
 1.536022e-001  1.774502e+000  2.599725e-001
 1.541792e-001  2.161257e+000  2.565233e-001
 1.547563e-001  2.301176e+000  2.577652e-001
 1.553333e-001  1.823509e+000  2.582630e-001
 1.559104e-001  2.261298e+000  2.600987e-001
 1.564874e-001  2.221764e+000  2.640636e-001
 1.570644e-001  2.537950e+000  2.632584e-001
 1.576414e-001  2.365688e+000  2.578518e-001
 1.582185e-001  1.882779e+000  2.533831e-001
 1.587955e-001  2.460853e+000  2.566999e-001
 1.593725e-001  1.796197e+000  2.550176e-001
 1.599495e-001  2.034058e+000  2.545828e-001
 1.605265e-001  1.894449e+000  2.611797e-001
 1.611035e-001  2.146493e+000  2.588209e-001
 1.616804e-001  2.109053e+000  2.626895e-001
 1.622574e-001  2.003137e+000  2.548629e-001
 1.628344e-001  1.670931e+000  2.628488e-001
 1.634114e-001  2.291148e+000  2.558460e-001
 1.639884e-001  1.832516e+000  2.539167e-001
 1.645653e-001  1.680140e+000  2.577814e-001
 1.651423e-001  1.632892e+000  2.571707e-001
 1.657192e-001  2.172833e+000  2.574597e-001
 1.662962e-001  1.996502e+000  2.592304e-001
 1.668731e-001  1.993745e+000  2.602408e-001
 1.674501e-001  2.211723e+000  2.583160e-001
 1.680270e-001  1.527883e+000  2.600891e-001
 1.686039e-001  1.659250e+000  2.625505e-001
 1.691809e-001  1.387952e+000  2.610084e-001
 1.697578e-001  2.405451e+000  2.629217e-001
 1.703347e-001  1.287344e+000  2.568284e-001
 1.709116e-001  1.590834e+000  2.585759e-001
 1.714885e-001  1.488561e+000  2.635547e-001
 1.720654e-001  1.728922e+000  2.532998e-001
 1.726423e-001  1.613883e+000  2.574627e-001
 1.732192e-001  1.216836e+000  2.527359e-001
 1.737961e-001  1.700167e+000  2.590369e-001
 1.743730e-001  1.639261e+000  2.592019e-001
 1.749498e-001  2.107163e+000  2.517217e-001
 1.755267e-001  1.849496e+000  2.323718e-001
 1.761036e-001  1.668690e+000  2.317144e-001
 1.766804e-001  1.366140e+000  2.438215e-001
 1.772573e-001  1.304979e+000  2.447933e-001
 1.778341e-001  1.726408e+000  2.486685e-001
 1.784110e-001  1.968716e+000  2.460313e-001
 1.789878e-001  1.130272e+000  2.524301e-001
 1.795646e-001  9.288560e-001  2.599264e-001
 1.801415e-001  1.728363e+000  2.470241e-001
 1.807183e-001  1.375437e+000  2.574337e-001
 1.812951e-001  1.164880e+000  2.491307e-001
 1.818719e-001  1.370275e+000  2.477058e-001
 1.824487e-001  1.583098e+000  2.469462e-001
 1.830255e-001  1.432606e+000  2.485700e-001
 1.836023e-001  1.102201e+000  2.498019e-001
 1.841791e-001  1.206999e+000  2.539233e-001
 1.847559e-001  1.390469e+000  2.559794e-001
 1.853327e-001  1.132065e+000  2.598388e-001
 1.859094e-001  1.040513e+000  2.602855e-001
 1.864862e-001  1.208408e+000  2.507798e-001
 1.870630e-001  1.252429e+000  2.540510e-001
 1.876397e-001  1.266404e+000  2.610206e-001
 1.882165e-001  9.141368e-001  2.486495e-001
 1.887932e-001  1.167745e+000  2.557380e-001
 1.893700e-001  1.107514e+000  2.633449e-001
 1.899467e-001  1.052618e+000  2.570670e-001
 1.905234e-001  9.534984e-001  2.587471e-001
 1.911002e-001  8.412722e-001  2.530220e-001
 1.916769e-001  8.208285e-001  2.588391e-001
 1.922536e-001  7.276074e-001  2.530003e-001
 1.928303e-001  9.778457e-001  2.565937e-001
 1.934070e-001  8.326524e-001  2.584419e-001
 1.939837e-001  9.867035e-001  2.583764e-001
 1.945604e-001  6.766599e-001  2.547179e-001
 1.951371e-001  8.826847e-001  2.609679e-001
 1.957138e-001  1.374722e+000  2.591097e-001
 1.962904e-001  8.746046e-001  2.569213e-001
 1.968671e-001  7.365755e-001  2.556256e-001
 1.974438e-001  5.136470e-001  2.528076e-001
 1.980204e-001  7.587101e-001  2.513023e-001
 1.985971e-001  7.682045e-001  2.572396e-001
 1.991737e-001  9.528329e-001  2.530787e-001
 1.997503e-001  8.425726e-001  2.555448e-001
 2.003270e-001  9.908316e-001  2.525666e-001
 2.009036e-001  7.342424e-001  2.599893e-001
 2.014802e-001  8.928400e-001  2.596001e-001
 2.020568e-001  1.056024e+000  2.596072e-001
 2.026334e-001  8.337847e-001  2.567541e-001
 2.032100e-001  9.132835e-001  2.551297e-001
 2.037866e-001  6.637787e-001  2.581298e-001
 2.043632e-001  6.372962e-001  2.564036e-001
 2.049398e-001  5.235659e-001  2.658109e-001
 2.055164e-001  3.667502e-001  2.513327e-001
 2.060930e-001  4.125235e-001  2.555527e-001
 2.066695e-001  4.049211e-001  2.587889e-001
 2.072461e-001  1.130027e+000  2.591297e-001
 2.078226e-001  5.616740e-001  2.551615e-001
 2.083992e-001  7.086993e-001  2.610950e-001
 2.089757e-001  6.037002e-001  2.566629e-001
 2.095523e-001  9.681232e-001  2.517371e-001
 2.101288e-001  3.267674e-001  2.466272e-001
 2.107053e-001  5.973521e-001  2.321483e-001
 2.112818e-001  7.548850e-001  2.314308e-001
 2.118584e-001  6.245887e-001  2.396050e-001
 2.124349e-001  7.732818e-001  2.474678e-001
 2.130114e-001  4.369739e-001  2.451045e-001
 2.135878e-001  3.671416e-001  2.459044e-001
 2.141643e-001  3.786070e-001  2.470929e-001
 2.147408e-001  3.535592e-001  2.448507e-001
 2.153173e-001  1.314485e+000  2.480047e-001
 2.158938e-001  7.960815e-001  2.433023e-001
 2.164702e-001  6.200132e-001  2.485483e-001
 2.170467e-001  2.194928e-001  2.536618e-001
 2.176231e-001  7.134281e-001  2.500809e-001
 2.181996e-001  5.436612e-001  2.504534e-001
 2.187760e-001  9.212296e-001  2.580712e-001
 2.193524e-001  5.179511e-001  2.600133e-001
 2.199288e-001  7.217904e-001  2.545554e-001
 2.205053e-001  6.038524e-001  2.569918e-001
 2.210817e-001  5.994105e-001  2.483655e-001
 2.216581e-001  1.210669e+000  2.552251e-001
 2.222345e-001  7.167373e-001  2.538248e-001
 2.228109e-001  4.509941e-001  2.588641e-001
 2.233872e-001  7.234161e-001  2.559655e-001
 2.239636e-001  7.666146e-001  2.521167e-001
 2.245400e-001  6.579864e-001  2.532690e-001
 2.251164e-001  3.172371e-001  2.605958e-001
 2.256927e-001  1.110635e+000  2.542902e-001
 2.262691e-001  8.931202e-001  2.541566e-001
 2.268454e-001  3.699363e-001  2.553112e-001
 2.274217e-001  2.487838e-001  2.531405e-001
 2.279981e-001  5.328943e-001  2.520239e-001
 2.285744e-001  5.878836e-001  2.546809e-001
 2.291507e-001  7.988189e-001  2.597767e-001
 2.297270e-001  5.615956e-001  2.556937e-001
 2.303033e-001  4.702571e-001  2.532507e-001
 2.308796e-001  8.726805e-001  2.550206e-001
 2.314559e-001  6.311307e-001  2.556143e-001
 2.320322e-001  5.217340e-001  2.494524e-001
 2.326085e-001  2.376982e-001  2.601736e-001
 2.331847e-001  7.667510e-001  2.548725e-001
 2.337610e-001  6.742375e-001  2.512797e-001
 2.343373e-001  7.383109e-001  2.486822e-001
 2.349135e-001  3.932441e-001  2.527703e-001
 2.354898e-001  5.785416e-001  2.569813e-001
 2.360660e-001  5.497963e-001  2.634286e-001
 2.366422e-001  1.036212e+000  2.585388e-001
 2.372184e-001  8.598760e-001  2.641133e-001
 2.377947e-001  3.733499e-001  2.523162e-001
 2.383709e-001  3.197087e-001  2.518527e-001
 2.389471e-001  5.016052e-001  2.510500e-001
 2.395233e-001  4.910807e-001  2.496597e-001
 2.400994e-001  5.700315e-001  2.580445e-001
 2.406756e-001  6.316186e-001  2.505390e-001
 2.412518e-001  6.440843e-001  2.534680e-001
 2.418280e-001  9.690270e-001  2.554369e-001
 2.424041e-001  3.915184e-001  2.576828e-001
 2.429803e-001  7.977368e-001  2.559156e-001
 2.435564e-001  2.577370e-001  2.497783e-001
 2.441325e-001  5.354597e-001  2.503081e-001
 2.447087e-001  6.617210e-001  2.502766e-001
 2.452848e-001  6.068265e-001  2.448041e-001
 2.458609e-001  5.352142e-001  2.249965e-001
 2.464370e-001  5.521664e-001  2.242762e-001
 2.470131e-001  5.204395e-001  2.418285e-001
 2.475892e-001  2.932267e-001  2.373517e-001
 2.481653e-001  7.288763e-001  2.431710e-001
 2.487414e-001  7.559726e-001  2.506491e-001
 2.493174e-001  2.740295e-001  2.426161e-001
 2.498935e-001  8.094908e-001  2.497373e-001
 2.504696e-001  7.673560e-001  2.479331e-001
 2.510456e-001  3.834873e-001  2.449424e-001
 2.516217e-001  8.531976e-001  2.449443e-001
 2.521977e-001  1.516450e+000  2.494875e-001
 2.527737e-001  7.349251e-001  2.516524e-001
 2.533497e-001  7.533830e-001  2.577347e-001
 2.539258e-001  8.385364e-001  2.555914e-001
 2.545018e-001  8.789041e-001  2.515643e-001
 2.550778e-001  7.361211e-001  2.510336e-001
 2.556537e-001  8.097387e-001  2.527235e-001
 2.562297e-001  4.139359e-001  2.513865e-001
 2.568057e-001  7.539230e-001  2.530908e-001
 2.573817e-001  4.491272e-001  2.590805e-001
 2.579576e-001  9.187389e-001  2.526061e-001
 2.585336e-001  7.514719e-001  2.559870e-001
 2.591095e-001  8.011907e-001  2.557422e-001
 2.596855e-001  8.555826e-001  2.512199e-001
 2.602614e-001  7.634387e-001  2.554256e-001
 2.608373e-001  8.047313e-001  2.528750e-001
 2.614132e-001  8.270217e-001  2.520636e-001
 2.619891e-001  4.245946e-001  2.537117e-001
 2.625650e-001  7.976856e-001  2.546930e-001
 2.631409e-001  9.454865e-001  2.526939e-001
 2.637168e-001  9.731365e-001  2.534462e-001
 2.642927e-001  1.084564e+000  2.548796e-001
 2.648686e-001  6.070045e-001  2.536485e-001
 2.654444e-001  1.413516e-001  2.595503e-001
 2.660203e-001  8.825263e-001  2.557155e-001
 2.665961e-001  8.946647e-001  2.587432e-001
 2.671720e-001  7.471397e-001  2.517785e-001
 2.677478e-001  7.811903e-001  2.500576e-001
 2.683236e-001  3.699996e-001  2.486251e-001
 2.688994e-001  6.338223e-001  2.546664e-001
 2.694752e-001  9.315208e-001  2.537124e-001
 2.700510e-001  6.206901e-001  2.581116e-001
 2.706268e-001  6.532226e-001  2.499833e-001
 2.712026e-001  9.413670e-001  2.554199e-001
 2.717784e-001  6.704853e-001  2.600973e-001
 2.723541e-001  7.899993e-001  2.486616e-001
 2.729299e-001  4.121822e-001  2.537783e-001
 2.735056e-001  4.234844e-001  2.463201e-001
 2.740814e-001  8.143465e-001  2.492118e-001
 2.746571e-001  2.910286e-001  2.566698e-001
 2.752328e-001  8.485961e-001  2.503027e-001
 2.758086e-001  9.977309e-001  2.541696e-001
 2.763843e-001  4.737978e-001  2.562507e-001
 2.769600e-001  2.406081e-001  2.559206e-001
 2.775357e-001  6.179876e-001  2.569494e-001
 2.781113e-001  7.013611e-001  2.551609e-001
 2.786870e-001  2.104169e-001  2.522745e-001
 2.792627e-001  4.822537e-001  2.479690e-001
 2.798383e-001  8.583915e-001  2.510234e-001
 2.804140e-001  7.978585e-001  2.638097e-001
 2.809896e-001  7.228965e-001  3.125614e-001
 2.815653e-001  1.278731e+000  3.611021e-001
 2.821409e-001  1.483801e-001  3.930763e-001
 2.827165e-001  6.755033e-001  4.343407e-001
